# Supplementary material for: Ecosystem Services, Global Diversity, and Rate of Stonefly Species Descriptions (Insecta: Plecoptera)
Source: Insects. 2019 Apr 6;10(4):99. doi: 10.3390/insects10040099 (PMC6523762; doi:10.3390/insects10040099)
Supplement: Supplementary file 1 [file insects-10-00099-s001.zip]

Archive with 1 entries (1 files):
- insects-450892-SI.xlsx
