# Supplementary material for: Ecosystem Services, Global Diversity, and Rate of Stonefly Species Descriptions (Insecta: Plecoptera)
Source: Insects. 2019 Apr 6;10(4):99. doi: 10.3390/insects10040099 (PMC6523762; doi:10.3390/insects10040099)
Supplement: Supplementary file 1 [file insects-10-00099-s001.zip › insects-450892-SI.xlsx]

## Sheet: Australasia
Family	Species	Year	Described in	Distribution
Eustheniidae	Eusthenia spectabilis Westwood, 1832	1832	Yes	Australia: Tasmania.
Austroperlidae	Tasmanoperla thalia (Newman, 1839)	1839	Yes	Australia: Tasmania
Gripopterygidae	Leptoperla beroe Newman, 1839	1839	Yes	Australia: South Australia, Tasmania.
Austroperlidae	Austroperla cyrene (Newman, 1845)	1845	Yes	New Zealand
Eustheniidae	Stenoperla prasina (Newman, 1845)	1845	Yes	New Zealand
Gripopterygidae	Dinotoperla opposita (Walker, 1852)	1852	Yes	Australia: Tasmania
Gripopterygidae	Aucklandobius complementarius Enderlein, 1909	1909	Yes	New Zealand: Auckland Islands.
Gripopterygidae	Leptoperla australica (Enderlein, 1909)	1909	Yes	Australia: Western Australia.
Gripopterygidae	Nesoperla fulvescens (Hare, 1910)	1910	Yes	New Zealand
Gripopterygidae	Zelandobius confusus (Hare, 1910)	1910	Yes	New Zealand
Gripopterygidae	Megaleptoperla grandis (Hudson, 1913)	1913	Yes	New Zealand
Eustheniidae	Eusthenia costalis Banks, 1913	1913	Yes	Australia: Tasmania.
Gripopterygidae	Newmanoperla thoreyi (Banks, 1920)	1920	Yes	Australia: New South Wales, South Australia, Victoria. Fiji
Austroperlidae	Acruroperla atra (Šámal, 1921)	1921	Yes	Australia: Victoria.
Gripopterygidae	Aucklandobius zeelandica (Šámal, 1921)	1921	Yes	New Zealand
Gripopterygidae	Dinotoperla carpenteri Tillyard, 1921	1921	Yes	Australia: New South Wales
Eustheniidae	Cosmioperla australis (Tillyard, 1921)	1921	Yes	Australia: New South Wales
Eustheniidae	Eusthenia lacustris Tillyard, 1921	1921	Yes	Australia: Tasmania.
Eustheniidae	Eusthenia reticulata (Tillyard, 1921)	1921	Yes	Australia: Tasmania.
Eustheniidae	Eusthenia venosa (Tillyard, 1921)	1921	Yes	Australia: Tasmania.
Eustheniidae	Thaumatoperla robusta Tillyard, 1921	1921	Yes	Australia: Victoria
Gripopterygidae	Acroperla spiniger (Tillyard, 1923)	1923	Yes	New Zealand
Gripopterygidae	Acroperla trivacuata (Tillyard, 1923)	1923	Yes	New Zealand
Gripopterygidae	Taraperla howesi (Tillyard, 1923)	1923	Yes	New Zealand
Gripopterygidae	Zelandobius furcillatus Tillyard, 1923	1923	Yes	New Zealand
Gripopterygidae	Zelandobius unicolor Tillyard, 1923	1923	Yes	New Zealand: North Island
Gripopterygidae	Zelandoperla decorata Tillyard, 1923	1923	Yes	New Zealand: South Island
Gripopterygidae	Zelandoperla fenestrata Tillyard, 1923	1923	Yes	New Zealand: South Island
Notonemouridae	Notonemoura latipennis Tillyard, 1923	1923	Yes	New Zealand
Notonemouridae	Spaniocerca zelandica Tillyard, 1923	1923	Yes	New Zealand
Gripopterygidae	Dinotoperla fasciata Tillyard, 1924	1924	Yes	Australia: Queensland
Gripopterygidae	Eunotoperla kershawi Tillyard, 1924	1924	Yes	Australia: Victoria
Gripopterygidae	Illiesoperla (Illiesoperla) australis (Tillyard, 1924)	1924	Yes	Australia: New South Wales.
Gripopterygidae	Trinotoperla irrorata Tillyard, 1924	1924	Yes	Australia: New South Wales.
Eustheniidae	Eusthenia brachyptera (Tillyard, 1924)	1924	Yes	Australia: New South Wales.
Notonemouridae	Austrocerca tasmanica (Tillyard, 1924)	1924	Yes	South Australia
Gripopterygidae	Nydyse luddermannia Navás, 1933	1933	Yes	Australia: New South Wales
Gripopterygidae	Acroperla flavescens (Kimmins, 1938)	1938	Yes	New Zealand
Gripopterygidae	Megaleptoperla diminuta Kimmins, 1938	1938	Yes	New Zealand
Notonemouridae	Spaniocerca minor Kimmins, 1938	1938	Yes	New Zealand: South Island
Notonemouridae	Spaniocercoides hudsoni Kimmins, 1938	1938	Yes	New Zealand
Gripopterygidae	Cardioperla nigrifrons (Kimmins, 1951)	1951	Yes	Australia: Tasmania.
Gripopterygidae	Dinotoperla brevipennis Kimmins, 1951	1951	Yes	Australia: New South Wales, South Australia, Victoria
Gripopterygidae	Dinotoperla evansi Kimmins, 1951	1951	Yes	South Australia
Gripopterygidae	Dinotoperla fontana Kimmins, 1951	1951	Yes	Australia: New South Wales, Victoria
Gripopterygidae	Dinotoperla serricauda Kimmins, 1951	1951	Yes	Australia: New South Wales, Tasmania, Victoria
Gripopterygidae	Dinotoperla thwaitesi Kimmins, 1951	1951	Yes	Australia: New South Wales, Victoria
Gripopterygidae	Dinotoperla uniformis Kimmins, 1951	1951	Yes	Australia: New South Wales
Gripopterygidae	Leptoperla varia Kimmins, 1951	1951	Yes	Australia: Tasmania.
Gripopterygidae	Newmanoperla exigua (Kimmins, 1951)	1951	Yes	Western Australia
Gripopterygidae	Riekoperla reticulata (Kimmins, 1951)	1951	Yes	Australia: New South Wales.
Gripopterygidae	Riekoperla rugosa (Kimmins, 1951)	1951	Yes	Australia: New South Wales.
Gripopterygidae	Trinotoperla minor Kimmins, 1951	1951	Yes	Australia: New South Wales.
Gripopterygidae	Trinotoperla nivata Kimmins, 1951	1951	Yes	Australia: Victoria
Notonemouridae	Austrocercella tillyardi (Kimmins, 1951)	1951	Yes	Australia: New South Wales, Victoria
Notonemouridae	Austrocercoides bullata (Kimmins, 1951)	1951	Yes	Australia: Tasmania
Notonemouridae	Kimminsoperla albomacula (Kimmins, 1951)	1951	Yes	Australia: Tasmania.
Notonemouridae	Tasmanocerca bifasciata (Kimmins, 1951)	1951	Yes	Australia: Tasmania
Gripopterygidae	Apteryoperla monticola Wisely, 1953	1953	Yes	New Zealand: South Island.
Gripopterygidae	Holcoperla angularis (Wisely, 1953)	1953	Yes	New Zealand
Eustheniidae	Thaumatoperla alpina Burns & Neboiss, 1957	1957	Yes	Australia: Victoria.
Eustheniidae	Thaumatoperla flaveola Burns & Neboiss, 1957	1957	Yes	Australia: Victoria
Gripopterygidae	Illiesoperla (Illiesoperla) franzeni (Perkins, 1958)	1958	Yes	Australia: Queensland.
Gripopterygidae	Illiesoperla (Illiesoperla) mayi (Perkins, 1958)	1958	Yes	Australia: South Australia, Victoria
Gripopterygidae	Trinotoperla hardyi Perkins, 1958	1958	Yes	Australia: Tasmania
Gripopterygidae	Trinotoperla woodwardi Perkins, 1958	1958	Yes	Australia: Queensland.
Gripopterygidae	Trinotoperla yeoi Perkins, 1958	1958	Yes	Australia: Queensland.
Gripopterygidae	Trinotoperla montana (Riek, 1962)	1962	Yes	Australia: New South Wales
Gripopterygidae	Aucklandobius turbotti (Illies, 1963)	1963	Yes	New Zealand: Auckland Island.
Gripopterygidae	Rungaperla campbelli (Illies, 1963)	1963	Yes	New Zealand: Campbell Island.
Gripopterygidae	Rungaperla longicauda (Illies, 1963)	1963	Yes	New Zealand.
Notonemouridae	Cristaperla fimbria (Winterbourn, 1965)	1965	Yes	New Zealand: North Island
Notonemouridae	Spaniocercoides cowleyi (Winterbourn, 1965)	1965	Yes	New Zealand
Notonemouridae	Spaniocercoides philpotti Winterbourn, 1965	1965	Yes	New Zealand
Gripopterygidae	Vesicaperla substirpes McLellan, 1967	1967	Yes	New Zealand
Gripopterygidae	Zelandoperla agnetis McLellan, 1967	1967	Yes	New Zealand: South Island
Gripopterygidae	Zelandoperla denticulata McLellan, 1967	1967	Yes	New Zealand: South Island
Gripopterygidae	Zelandoperla pennulata McLellan, 1967	1967	Yes	New Zealand: South Island.
Notonemouridae	Notonemoura maculata (Weir, 1967)	1967	Yes	Australia: Queensland
Notonemouridae	Halticoperla viridans McLellan & Winterbourn, 1968	1968	Yes	New Zealand: South Island
Notonemouridae	Notonemoura alisteri McLellan, 1968	1968	Yes	New Zealand
Austroperlidae	Austroheptura neboissi Illies, 1969	1969	Yes	Australia
Austroperlidae	Austropentura victoria Illies, 1969	1969	Yes	Australia: Victoria.
Austroperlidae	Crypturoperla paradoxa Illies, 1969	1969	Yes	Australia: Tasmania.
Austroperlidae	Tasmanoperla larvalis (Illies, 1969)	1969	Yes	Australia: Tasmania
Gripopterygidae	Zelandobius illiesi McLellan, 1969	1969	Yes	New Zealand
Gripopterygidae	Cardioperla lobata McLellan, 1971	1971	Yes	Australia: Tasmania.
Gripopterygidae	Dinotoperla christinae McLellan, 1971	1971	Yes	Australia
Gripopterygidae	Dinotoperla eucumbene McLellan, 1971	1971	Yes	Australia: New South Wales, Victoria
Gripopterygidae	Dinotoperla hirsuta McLellan, 1971	1971	Yes	Australia: New South Wales.
Gripopterygidae	Leptoperla bifida McLellan, 1971	1971	Yes	Australia: New South Wales.
Gripopterygidae	Leptoperla kimminsi McLellan, 1971	1971	Yes	Australia: Victoria.
Gripopterygidae	Leptoperla neboissi McLellan, 1971	1971	Yes	Australia: Victoria.
Gripopterygidae	Leptoperla primitiva McLellan, 1971	1971	Yes	Australia: South Australia, Victoria
Gripopterygidae	Neboissoperla alpina McLellan, 1971	1971	Yes	Australia: Victoria.
Gripopterygidae	Newmanoperla hackeri McLellan, 1971	1971	Yes	Australia: Queensland
Gripopterygidae	Riekoperla alpina McLellan, 1971	1971	Yes	Australia: New South Wales.
Gripopterygidae	Riekoperla karki McLellan, 1971	1971	Yes	Australia: New South Wales.
Gripopterygidae	Riekoperla tillyardi McLellan, 1971	1971	Yes	Australia: Victoria.
Gripopterygidae	Riekoperla triloba triloba McLellan, 1971	1971	Yes	Australia: New South Wales, Tasmania, Victoria.
Gripopterygidae	Riekoperla triloba McLellan, 1971	1971	Yes	Australia: New South Wales, Tasmania, Victoria.
Gripopterygidae	Riekoperla tuberculata McLellan, 1971	1971	Yes	Australia: Victoria.
Gripopterygidae	Riekoperla williamsi McLellan, 1971	1971	Yes	Australia: Victoria.
Gripopterygidae	Trinotoperla tasmanica (McLellan, 1971)	1971	Yes	Australia: Tasmania.
Gripopterygidae	Trinotoperla zwicki McLellan, 1971	1971	Yes	Australia: Tasmania.
Notonemouridae	Omanuperla bruningi McLellan, 1972	1972	Yes	New Zealand
Austroperlidae	Pseudoheptura picta Riek, 1973	1973	Yes	Australia
Austroperlidae	Austroheptura illiesi Hynes, 1974	1974	Yes	Australia
Gripopterygidae	Aucklandobius gressitti Illies, 1974	1974	Yes	New Zealand: Auckland Island.
Gripopterygidae	Aucklandobius kuscheli (Illies, 1974)	1974	Yes	New Zealand: Auckland Island.
Gripopterygidae	Leptoperla cacuminis Hynes, 1974	1974	Yes	Australia: New South Wales
Gripopterygidae	Leptoperla kallistae Hynes, 1974	1974	Yes	Australia: Victoria
Notonemouridae	Austrocerca rieki Illies, 1975	1975	Yes	Australia: Tasmania
Notonemouridae	Austrocercella christinae Illies, 1975	1975	Yes	Australia: Tasmania
Notonemouridae	Austrocercella hynesi Illies, 1975	1975	Yes	Australia: New South Wales
Notonemouridae	Austrocercella mariannae Illies, 1975	1975	Yes	Australia: New South Wales
Notonemouridae	Austrocercoides neboissi Illies, 1975	1975	Yes	Australia: Victoria
Notonemouridae	Austrocercoides zwicki Illies, 1975	1975	Yes	Tasmania
Notonemouridae	Kimminsoperla biloba Illies, 1975	1975	Yes	Australia: Tasmania.
Notonemouridae	Kimminsoperla hystrix Illies, 1975	1975	Yes	Australia: New South Wales
Notonemouridae	Kimminsoperla williamsi Illies, 1975	1975	Yes	Australia: Tasmania
Notonemouridae	Notonemoura lynchi Illies, 1975	1975	Yes	Australia: Tasmania
Gripopterygidae	Dinotoperla marmorata Hynes, 1976	1976	Yes	Australia: Tasmania
Gripopterygidae	Acroperla samueli McLellan, 1977	1977	Yes	New Zealand
Gripopterygidae	Apteryoperla illiesi McLellan, 1977	1977	Yes	New Zealand
Gripopterygidae	Apteryoperla nancyae McLellan, 1977	1977	Yes	New Zealand
Gripopterygidae	Apteryoperla ramsayi McLellan, 1977	1977	Yes	New Zealand
Gripopterygidae	Apteryoperla tillyardi McLellan, 1977	1977	Yes	New Zealand
Gripopterygidae	Holcoperla jacksoni McLellan, 1977	1977	Yes	New Zealand
Gripopterygidae	Nesoperla johnsi McLellan, 1977	1977	Yes	New Zealand: South Island.
Gripopterygidae	Rakiuraperla nudipes McLellan, 1977	1977	Yes	New Zealand
Gripopterygidae	Vesicaperla dugdalei McLellan, 1977	1977	Yes	New Zealand
Gripopterygidae	Vesicaperla eylesi McLellan, 1977	1977	Yes	New Zealand
Gripopterygidae	Vesicaperla kuscheli McLellan, 1977	1977	Yes	New Zealand
Gripopterygidae	Vesicaperla townsendi McLellan, 1977	1977	Yes	New Zealand
Gripopterygidae	Zelandobius brevicauda McLellan, 1977	1977	Yes	New Zealand
Notonemouridae	Spaniocerca longicauda McLellan, 1977	1977	Yes	New Zealand: South Island
Eustheniidae	Eusthenia nothofagi Zwick, 1979	1979	Yes	Australia: Victoria
Eustheniidae	Stenoperla maclellani Zwick, 1979	1979	Yes	New Zealand
Eustheniidae	Thaumatoperla timmsi Zwick, 1979	1979	Yes	Australia: Victoria
Gripopterygidae	Leptoperla bubalus Theischinger, 1980	1980	Yes	Australia: New South Wales
Gripopterygidae	Leptoperla curvata Theischinger, 1980	1980	Yes	Australia: New South Wales
Gripopterygidae	Leptoperla truncata Theischinger, 1980	1980	Yes	Australia: New South Wales
Notonemouridae	Kimminsoperla kaputaris Theischinger, 1980	1980	Yes	Australia: New South Wales
Gripopterygidae	Kirrama abolos Theischinger, 1981	1981	Yes	Australia: Queensland.
Gripopterygidae	Leptoperla albicincta Theischinger, 1981	1981	Yes	Australia: Victoria
Gripopterygidae	Leptoperla angularis Theischinger, 1981	1981	Yes	Australia: Queensland.
Gripopterygidae	Leptoperla collessi Theischinger, 1981	1981	Yes	Australia: Queensland
Gripopterygidae	Leptoperla commoni Theischinger, 1981	1981	Yes	Australia: Queensland.
Gripopterygidae	Leptoperla magnicauda Theischinger, 1981	1981	Yes	Australia: Queensland
Gripopterygidae	Leptoperla rieki Theischinger, 1981	1981	Yes	Australia: New South Wales
Gripopterygidae	Leptoperla smithersi Theischinger, 1981	1981	Yes	Australia: New South Wales
Gripopterygidae	Leptoperla uptoni Theischinger, 1981	1981	Yes	Australia: Queensland
Gripopterygidae	Riekoperla naso Theischinger, 1981	1981	Yes	Australia: South Australia
Notonemouridae	Austrocercella columbae Hynes, 1981	1981	Yes	Australia: Tasmania
Notonemouridae	Kimminsoperla mcalpinei Theischinger, 1981	1981	Yes	Australia: New South Wales.
Gripopterygidae	Cardioperla edita Hynes, 1982	1982	Yes	Australia: Tasmania
Gripopterygidae	Cardioperla falsa Hynes, 1982	1982	Yes	Australia: Tasmania
Gripopterygidae	Cardioperla flindersi Hynes, 1982	1982	Yes	Australia: Tasmania
Gripopterygidae	Cardioperla incerta Hynes, 1982	1982	Yes	Australia: Tasmania
Gripopterygidae	Cardioperla media Hynes, 1982	1982	Yes	Australia: Tasmania.
Gripopterygidae	Cardioperla spinosa Hynes, 1982	1982	Yes	Australia: Tasmania.
Gripopterygidae	Dinotoperla arcuata Theischinger, 1982	1982	Yes	Australia: Queensland.
Gripopterygidae	Dinotoperla bassae Hynes, 1982	1982	Yes	Australian Journal of Zoology, available.
Gripopterygidae	Dinotoperla bunya Theischinger, 1982	1982	Yes	Australia
Gripopterygidae	Dinotoperla carnarvonensis Theischinger, 1982	1982	Yes	Australia
Gripopterygidae	Dinotoperla cobra Theischinger, 1982	1982	Yes	Australia
Gripopterygidae	Dinotoperla dolichoprocta Theischinger, 1982	1982	Yes	Australia
Gripopterygidae	Dinotoperla duplex Theischinger, 1982	1982	Yes	Australia
Gripopterygidae	Dinotoperla eungella Theischinger, 1982	1982	Yes	Australia: Queensland.
Gripopterygidae	Dinotoperla kirrama Theischinger, 1982	1982	Yes	Australia: Queensland.
Gripopterygidae	Dinotoperla leonardi Theischinger, 1982	1982	Yes	Australia: New South Wales.
Gripopterygidae	Dinotoperla parabrevipennis Theischinger, 1982	1982	Yes	Australia: New South Wales
Gripopterygidae	Dinotoperla pseudodolichoprocta Theischinger, 1982	1982	Yes	Australia, New South Wales.
Gripopterygidae	Dinotoperla vulcanica Theischinger, 1982	1982	Yes	Australia: Queensland.
Gripopterygidae	Dinotoperla wanungra Theischinger, 1982	1982	Yes	Australia: Queensland.
Gripopterygidae	Dundundra baiame Theischinger, 1982	1982	Yes	Australia: Queensland.
Gripopterygidae	Illiesoperla (Illiesoperla) cerberus Theischinger, 1982	1982	Yes	Australia: Queensland.
Gripopterygidae	Illiesoperla (Illiesoperla) tropica Theischinger, 1982	1982	Yes	Australia: Queensland.
Gripopterygidae	Illiesoperla (Tonyoperla) frazieri Theischinger, 1982	1982	Yes	Australia: New South Wales.
Gripopterygidae	Neboissoperla monteithi Theischinger, 1982	1982	Yes	Australia: New South Wales.
Gripopterygidae	Nescioperla curtisae Theischinger, 1982	1982	Yes	Australia: Queensland.
Gripopterygidae	Newmanoperla prona Hynes, 1982	1982	Yes	Australia: Tasmania.
Gripopterygidae	Odontoperla schneiderae (Theischinger, 1982)	1982	Yes	Australia: Queensland
Gripopterygidae	Odontoperla spinosa (Theischinger, 1982)	1982	Yes	Australia: Queensland
Gripopterygidae	Oedemaperla cardaleae (Theischinger, 1982)	1982	Yes	Australia: Queensland.
Gripopterygidae	Riekoperla pulchra Hynes, 1982	1982	Yes	Australia: Tasmania.
Gripopterygidae	Riekoperla triloba regalis Hynes, 1982	1982	Yes	Australia: Tasmania
Gripopterygidae	Trinotoperla comprimata Hynes, 1982	1982	Yes	Australia: Tasmania
Gripopterygidae	Trinotoperla inopinata Hynes, 1982	1982	Yes	Australia: Tasmania
Gripopterygidae	Trinotoperla maior Theischinger, 1982	1982	Yes	Australia: New South Wales.
Gripopterygidae	Trinotoperla minima Theischinger, 1982	1982	Yes	Australia: Queensland.
Gripopterygidae	Trinotoperla mouldsi Theischinger, 1982	1982	Yes	Australia: Queensland.
Gripopterygidae	Trinotoperla sinuosa Theischinger, 1982	1982	Yes	Australia: Victoria.
Gripopterygidae	Holcoperla magna McLellan, 1983	1983	Yes	New Zealand
Eustheniidae	Cosmioperla denise (Theischinger, 1983)	1983	Yes	Australia: New South Wales
Eustheniidae	Cosmioperla kuna (Theischinger, 1983)	1983	Yes	Australia: Victoria
Eustheniidae	Cosmioperla macrops (Theischinger, 1983)	1983	Yes	Australia: Queensland
Eustheniidae	Cosmioperla wongoonoo (Theischinger, 1983)	1983	Yes	Australia: Queensland.
Eustheniidae	Cosmioperla wongoonoo tropica (Theischinger, 1983)	1983	Yes	Australia: Queensland.
Eustheniidae	Cosmioperla wongoonoo wongoonoo (Theischinger, 1983)	1983	Yes	Australia: New South Wales
Gripopterygidae	Dinotoperla hybrida Theischinger, 1984	1984	Yes	Australia: Queensland
Gripopterygidae	Illiesoperla (Illiesoperla) austrosimplex Theischinger, 1984	1984	Yes	Australia: Victoria
Gripopterygidae	Illiesoperla (Illiesoperla) barbara Theischinger, 1984	1984	Yes	Australia: Queensland.
Gripopterygidae	Illiesoperla (Illiesoperla) brevicauda Theischinger, 1984	1984	Yes	Australia: Victoria
Gripopterygidae	Illiesoperla (Illiesoperla) carnarvonensis Theischinger, 1984	1984	Yes	Australia: Queensland
Gripopterygidae	Illiesoperla (Illiesoperla) echidna Theischinger, 1984	1984	Yes	Australia: Queensland
Gripopterygidae	Leptoperla alata Theischinger, 1984	1984	Yes	Australia: Queensland.
Gripopterygidae	Leptoperla dahmsi Theischinger, 1984	1984	Yes	Australia: Queensland
Gripopterygidae	Leptoperla rotunda Theischinger, 1984	1984	Yes	Australia: Queensland
Gripopterygidae	Leptoperla rubiconis Theischinger, 1984	1984	Yes	Australlia: New South Wales.
Gripopterygidae	Riekoperla occidentalis Hynes & Bunn, 1984	1984	Yes	Australia: Western Australia
Notonemouridae	Austrocercella alpina Theischinger, 1984	1984	Yes	Australia
Notonemouridae	Austrocercella autumnalis Theischinger, 1984	1984	Yes	Australia
Notonemouridae	Austrocercella communis communis Theischinger, 1984	1984	Yes	Australia
Notonemouridae	Austrocercella communis obtusa Theischinger, 1984	1984	Yes	Australia
Notonemouridae	Austrocercella communis Theischinger, 1984	1984	Yes	Australia
Notonemouridae	Austrocercella distans Theischinger, 1984	1984	Yes	Australia
Notonemouridae	Austrocercella elevata Theischinger, 1984	1984	Yes	Australia
Notonemouridae	Austrocercella forcipula Theischinger, 1984	1984	Yes	Australia
Notonemouridae	Austrocercella illiesi illiesi Theischinger, 1984	1984	Yes	Australia
Notonemouridae	Austrocercella illiesi tarraensis Theischinger, 1984	1984	Yes	Australia
Notonemouridae	Austrocercella illiesi Theischinger, 1984	1984	Yes	Australia
Notonemouridae	Austrocercella nivalis Theischinger, 1984	1984	Yes	Australia
Notonemouridae	Austrocercella verna Theischinger, 1984	1984	Yes	Australia
Notonemouridae	Austrocercella weiri Theischinger, 1984	1984	Yes	Australia
Notonemouridae	Spaniocercoides foxi McLellan, 1984	1984	Yes	New Zealand: North Island
Notonemouridae	Spaniocercoides howesi McLellan, 1984	1984	Yes	New Zealand: South Island
Notonemouridae	Spaniocercoides townsendi McLellan, 1984	1984	Yes	New Zealand: South Island
Notonemouridae	Spaniocercoides watti McLellan, 1984	1984	Yes	New Zealand: North Island
Gripopterygidae	Riekoperla angusta Theischinger, 1985	1985	Yes	Australia: Victoria
Gripopterygidae	Riekoperla barringtonensis Theischinger, 1985	1985	Yes	New South Wales
Gripopterygidae	Riekoperla citrea Theischinger, 1985	1985	Yes	Australia: Queensland
Gripopterygidae	Riekoperla compressa Theischinger, 1985	1985	Yes	Australia: New South Wales.
Gripopterygidae	Riekoperla cornuta Theischinger, 1985	1985	Yes	Australia: Victoria
Gripopterygidae	Riekoperla darlingtoni (Illies, 1968)	1985	Yes	Australia: Victoria
Gripopterygidae	Riekoperla elongata Theischinger, 1985	1985	Yes	Australia: New South Wales
Gripopterygidae	Riekoperla hynesorum Theischinger, 1985	1985	Yes	Australia: New South Wales.
Gripopterygidae	Riekoperla intermedia Theischinger, 1985	1985	Yes	Australia: New South Wales.
Gripopterygidae	Riekoperla isosceles Theischinger, 1985	1985	Yes	Australia: Victoria
Gripopterygidae	Riekoperla montana Theischinger, 1985	1985	Yes	Australia: New South Wales.
Gripopterygidae	Riekoperla perkinsi Theischinger, 1985	1985	Yes	Australia: Queensland
Gripopterygidae	Riekoperla serrata Theischinger, 1985	1985	Yes	Australia: Victoria
Gripopterygidae	Riekoperla trapeza Theischinger, 1985	1985	Yes	Australia: Victoria.
Gripopterygidae	Riekoperla zwicki Theischinger, 1985	1985	Yes	Australia: Victoria
Notonemouridae	Spaniocerca bicornuta McLellan, 1987	1987	Yes	New Zealand: South Island
Notonemouridae	Spaniocerca zwicki McLellan, 1987	1987	Yes	New Zealand: South Island
Austroperlidae	Austropentura hynesorum Theischinger, 1988	1988	Yes	Australia: Victoria.
Gripopterygidae	Dinotoperla inermis Theischinger, 1988	1988	Yes	Australia: New South Wales
Gripopterygidae	Dinotoperla subserricauda Theischinger, 1988	1988	Yes	Australia: New South Wales
Gripopterygidae	Leptoperla longicauda Theischinger, 1988	1988	Yes	Australia: New South Wales.
Gripopterygidae	Leptoperla thompsoni Theischinger, 1988	1988	Yes	Australia: Queensland.
Notonemouridae	Kimminsoperla neboissi Theischinger, 1988	1988	Yes	Australia: Tasmania.
Gripopterygidae	Zelandobius pilosus Death, 1990	1990	Yes	New Zealand
Notonemouridae	Cristaperla eylesi McLellan, 1991	1991	Yes	New Zealand: South Island
Notonemouridae	Cristaperla waharoa McLellan, 1991	1991	Yes	New Zealand: South Island
Notonemouridae	Halticoperla gibbsi McLellan, 1991	1991	Yes	New Zealand: North Island
Notonemouridae	Halticoperla tara McLellan, 1991	1991	Yes	New Zealand: South Island
Notonemouridae	Notonemoura spinosa McLellan, 1991	1991	Yes	New Zealand: South Island
Notonemouridae	Notonemoura winstanleyi McLellan, 1991	1991	Yes	New Zealand: North Island
Notonemouridae	Omanuperla hollowayae McLellan, 1991	1991	Yes	New Zealand: North Island
Notonemouridae	Spaniocerca acuta McLellan, 1991	1991	Yes	New Zealand: South Island
Notonemouridae	Spaniocercoides jacksoni McLellan, 1991	1991	Yes	New Zealand: South Island
Austroperlidae	Austroheptura campbelli Theischinger, 1993	1993	Yes	Australia
Gripopterygidae	Dinotoperla dalrymple Theischinger, 1993	1993	Yes	Australia
Gripopterygidae	Kirrama naumanni Theischinger, 1993	1993	Yes	Australia: Queensland.
Gripopterygidae	Zelandobius alatus McLellan, 1993	1993	Yes	New Zealand
Gripopterygidae	Zelandobius albofasciatus McLellan, 1993	1993	Yes	New Zealand
Gripopterygidae	Zelandobius auratus McLellan, 1993	1993	Yes	New Zealand
Gripopterygidae	Zelandobius childi McLellan, 1993	1993	Yes	New Zealand
Gripopterygidae	Zelandobius cordatus McLellan, 1993	1993	Yes	New Zealand
Gripopterygidae	Zelandobius dugdalei McLellan, 1993	1993	Yes	New Zealand
Gripopterygidae	Zelandobius foxi McLellan, 1993	1993	Yes	New Zealand
Gripopterygidae	Zelandobius gibbsi McLellan, 1993	1993	Yes	New Zealand
Gripopterygidae	Zelandobius inversus McLellan, 1993	1993	Yes	New Zealand
Gripopterygidae	Zelandobius jacksoni McLellan, 1993	1993	Yes	New Zealand
Gripopterygidae	Zelandobius kuscheli McLellan, 1993	1993	Yes	New Zealand
Gripopterygidae	Zelandobius macburneyi McLellan, 1993	1993	Yes	New Zealand
Gripopterygidae	Zelandobius mariae McLellan, 1993	1993	Yes	New Zealand: South Island
Gripopterygidae	Zelandobius montanus McLellan, 1993	1993	Yes	New Zealand: South Island
Gripopterygidae	Zelandobius ngaire McLellan, 1993	1993	Yes	New Zealand: South Island
Gripopterygidae	Zelandobius patricki McLellan, 1993	1993	Yes	New Zealand: South Island
Gripopterygidae	Zelandobius peglegensis McLellan, 1993	1993	Yes	New Zealand: South Island
Gripopterygidae	Zelandobius takahe McLellan, 1993	1993	Yes	New Zealand: South Island
Gripopterygidae	Zelandobius truncus McLellan, 1993	1993	Yes	New Zealand: North Island
Gripopterygidae	Zelandobius uniramus McLellan, 1993	1993	Yes	New Zealand: South Island
Gripopterygidae	Zelandobius wardi McLellan, 1993	1993	Yes	New Zealand: South Island
Notonemouridae	Austrocercoides kondu Theischinger, 1993	1993	Yes	Australia
Notonemouridae	Austrocercoides tunta Theischinger, 1993	1993	Yes	Australia
Gripopterygidae	Taraperla ancilis (Harding & Chadderton, 1995)	1995	Yes	New Zealand
Eustheniidae	Stenoperla helsoni McLellan, 1996	1996	Yes	New Zealand
Eustheniidae	Stenoperla hendersoni McLellan, 1996	1996	Yes	New Zealand
Gripopterygidae	Acroperla christinae McLellan, 1998	1998	Yes	New Zealand
Gripopterygidae	Taraperla pseudocyrene McLellan, 1998	1998	Yes	New Zealand
Gripopterygidae	Zelandoperla tillyardi McLellan, 1999	1999	Yes	New Zealand
Notonemouridae	Notonemoura hendersoni McLellan, 2000	2000	Yes	New Zealand: South Island
Notonemouridae	Spaniocerca hamishi McLellan, 2000	2000	Yes	New Zealand: South Island
Gripopterygidae	Neboissoperla spinulata Theischinger, 2002	2002	Yes	Australia: New South Wales
Gripopterygidae	Apteryoperla lakiula McLellan, 2003	2003	Yes	New Zealand
Gripopterygidae	Nesoperla patricki McLellan, 2003	2003	Yes	New Zealand
Gripopterygidae	Taraperla johnsi McLellan, 2003	2003	Yes	New Zealand
Gripopterygidae	Vesicaperla celmisia McLellan, 2003	2003	Yes	New Zealand
Gripopterygidae	Vesicaperla trilinea McLellan, 2003	2003	Yes	New Zealand
Notonemouridae	Otehiwi sagittarius McLellan, 2003	2003	Yes	New Zealand: South Island
Gripopterygidae	Dinotoperla walkeri Dean & St. Clair, 2006	2006	Yes	Australia: Victoria
Gripopterygidae	Zelandobius crawfordi McLellan, 2008	2008	Yes	New Zealand
Gripopterygidae	Zelandobius edwardsi McLellan, 2008	2008	Yes	New Zealand
Gripopterygidae	Zelandobius edensis Gray, 2009	2009	Yes	New Zealand
Gripopterygidae	Newmanoperla theischingeri Mynott, 2015	2015	Yes	Australia: Queensland
Gripopterygidae	Dinotoperla jacobsi Theischinger, 2016	2016	Yes	Australia: New South Wales.
Gripopterygidae	Leptoperla tsyrlini Mynott & Theischinger, 2016	2016	Yes	Australia: Victoria.
Gripopterygidae	Dinotoperla aryballoi Mynott, Suter & Theischinger, 2017	2017	Yes	Australia: Victoria.
Gripopterygidae	Dinotoperla tasmaniensis Mynott, Suter & Theischinger, 2017	2017	Yes	Australia: Tasmania
Gripopterygidae	Oedemaperla shackletoni Mynott, Suter & Theischinger, 2017	2017	Yes	Australia: Queensland

## Sheet: Europe
Family	Family	Species	Year	Described in	Distribution
Leuctridae	Leuctra maroccana Aubert, 1956	1956	no	Africa: Morocco; Europe: France. Portugal. Spain.
Leuctridae	Leuctra franzi Aubert, 1956	1956	no	Africa: Morocco; Europe: Portugal. Spain.
Perlidae	Perla pallida Guérin-Méneville, 1838	1838	no	Africa: Algeria. Morocco. Tunisia; Europe: Austria. Bulgaria. Czechoslovakia. Greece. Hungary. Macedonia. Poland. Romania. Turkey. Ukraine. Yugoslavia. North Caucasus. Transcaucasus.
Perlodidae	Arcynopteryx dichroa (McLachlan, 1872)	1872	no	Albania. Austria. Bulgaria. CAN: AB, BC, NT, Nunavut, SK, YK. France. Germany. Japan. Mongolia. Montenegro. Norway. Poland. Romania, Russia: Far Eastern, Krym, Northern and Western, Siberia. Serbia. Spain. Sweden. USA: AK, CO, ME, MI, MT, NH, NY, WY.
Perlidae	Eoperla ochracea (Kolbe, 1885)	1885	no	Africa: Algeria. Morocco. Tunisia; Europe: France. Greece. Macedonia. Spain. Turkey.
Capniidae	Capnia atra Morton, 1896	1896	no	Austria. Baltic States. Czechoslovakia. Finland. Great Britain. Ireland. Norway. Poland. Russia East, Russia North. Russian Far East. Sweden. Ukraine.
Perlidae	Agnetina brevipennis (Navás, 1912)	1912	no	China: Xinjiang. Europe: Poland; Eastern Palearctic from a Altai Mts. and Mongolia to Far East including Sakhalin.
Perlidae	Agnetina senilis Klapálek, 1921	1921	no	Ukraine (Crimea). Russia: North Caucasus. Turkey.
Nemouridae	Amphinemura mirabilis (Martynov, 1928)	1928	no	Afghanistan. China: Xinjiang. East Aegean Is. Europe: Sweden. Iran, Turkey, Caucasus.
Nemouridae	Protonemura dilatata Martynov, 1928	1928	no	Caucasus, SE Russia.
Nemouridae	Nemoura uncinata Despax, 1934	1934	no	Austria. Bulgaria. Czechoslovakia. France. Germany. Greece. Italy. Poland. Romania. Spain. Switzerland. Turkey. Ukraine. Yugoslavia.
Nemouridae	Nemoura rifensis Aubert, 1960	1960	no	Africa: Morocco; Europe: Spain.
Capniidae	Capnioneura petitpierreae Aubert, 1960	1960	no	V&S 2011: N Afr., Spain.
Capniidae	Zwicknia sevanica (Zhiltzova, 1964)	1964	no	Armenia, Turkey.
Chloroperlidae	Chloroperla zhiltzovae Zwick, 1967	1967	no	Albania? Caucasus. Turkey.
Nemouridae	Nemoura taurica Zhiltzova, 1967	1967	no	Greece. S Ukraine (Crimea). Turkey.
Nemouridae	Nemoura turcica Zwick, 1972	1972	no	Greece, Turkey.
Taeniopterygidae	Kyphopteryx brodskii (Zhiltzova, 1972)	1972	no	Russia.
Taeniopterygidae	Mesyatsia tianshanica (Zhiltzova, 1972)	1972	no	Russia.
Capniidae	Capnopsis schilleri archaica Zwick, 1984	1984	no	Caucasus, Armenia, and Northern Anatolia, where it occurs in the Pontic Mountains from Kars to Bolu, Turkey
Perlodidae	Diura bicaudata (Linnaeus, 1758)	1758	yes	CAN: MB, NT, Nunavut, SK, YK; Europe: Austria. Baltic States. Belgium. Belorussiya. Czechoslovakia. Finland. France. Germany. Great Britain. Hungary. Ireland. Mongolia. Norway. Poland. Romania. Russia East. Russia North. Siberia. Sweden. USA: AK.
Taeniopterygidae	Taeniopteryx nebulosa (Linnaeus, 1758)	1758	yes	Europe: Austria. Baltic States. Belgium. Bulgaria. Czechoslovakia. Denmark. Finland. France. Germany. Great Britain. Hungary. Ireland. Italy. Netherlands. Norway. Northwest European Russia. Poland. Romania. Russia North. Russian Far East. Spain. Sweden. Switzerland. Ukraine. Asia-Temperate: Buryatiya. Mongolia. North Caucasus. Turkey.
Leuctridae	Leuctra fusca (Linnaeus, 1758)	1758	yes	Europe: Austria. Baltic States. Bulgaria. Denmark. Czechoslovakia. Finland. France. Germany. Great Britain. Greece. Hungary. Ireland. Italy. Korea. Luxemburg. Netherlands. Norway. Poland. Romania. Russia East. Russia Far East. Russia North. Spain, Sweden, Switzerland. Ukraine. Yugoslavia. Asia: Caucasus. Iran. Mongolia. Siberia (Altai).
Perlodidae	Isoperla grammatica (Poda, 1761)	1761	yes	Europe: Austria. Baltic States. Belgium. Bulgaria. Czechoslovakia. Denmark. Finland. France. Germany. Great Britain. Greece. Hungary. Ireland. Netherlands. Norway. Northwestern European Russia. Poland. Portugal. Romania. Russia East. Russia North Spain. Sweden. Switzerland. Ukraine. Yugoslavia. Asia-Temperate: Caucasus. Iran. Turkey.
Chloroperlidae	Chloroperla tripunctata (Scopoli, 1763)	1763	yes	Austria. Belgium. Bulgaria. Czechoslovakia. France. Germany. Great Britain. Greece. Hungary. Ireland. Italy. Netherlands. Poland. Portugal. Romania. Spain. Switzerland. Ukraine. Yugoslavia.
Nemouridae	Nemoura cinerea (Retzius, 1783)	1783	yes	Europe: Austria. Baltic States. Belgium. Bielorussiya. Bulgaria. Czechoslovakia. Denmark. Finland. France. Germany. Great Britain. Greece. Hungary. Ireland. Italy. Netherlands. Norway. Poland. Portugal. Romania. Russia East. Russia North. Ukraine. Spain. Sweden. Switzerland. Yugoslavia. North Caucasus. Siberia. Mongolia. Middle Asia.
Perlidae	Perla marginata (Panzer, 1799)	1799	yes	Western Europe ranging from Spain to Holland to Italy and western Poland. Earlier records from N Africa, Iran and S Balkans apparently pertain to P. pallida. Confirmed specimens from Austria, Czech Republic, Germany, Italy, Poland, Slovakia, Slovenia, and Spain. Sivec & Stark 2002.
Leuctridae	Leuctra nigra (Olivier, 1811)	1811	yes	Austria. Baltic States. Belgium. Belorussiya. Bulgaria. Czechoslovakia. Denmark. Finland. France. Germany. Great Britain. Hungary. Netherlands. Italy. Norway. Poland. Romania. Russia East. Russia North. Sweden. Switzerland. Ukraine. Yugoslavia.
Perlidae	Dinocras cephalotes (Curtis, 1827)	1827	yes	Austria. Baltic States. Belgium. Bulgaria. Czechoslovakia. Denmark. Finland. France. Germany. Great Britain. Hungary. Ireland. Italy. Netherlands. Norway. Poland. Romania. Russia North. Spain. Sweden. Switzerland. Ukraine. Yugoslavia.
Perlidae	Perla minor Curtis, 1827	1827	yes	England
Taeniopterygidae	Brachyptera trifasciata (Pictet, 1832)	1832	yes	Austria. Belgium. Bulgaria. Czechoslovakia. France. Germany. Hungary. Italy. Netherlands. Poland. Romania. Spain. Switzerland. Ukraine.
Perlidae	Perla bipunctata Pictet, 1833	1833	yes	Africa: Algeria. Morocco. Europe: Austria. Baltic States. Belgium. Bosnia. Czechoslovakia. France. Germany. Great Britain. Hungary. Ireland. Italy. Poland. Romania. Spain. Switzerland. Ukraine.
Perlodidae	Isogenus nubecula Newman, 1833	1833	yes	Austria. Baltic States. Belgium. Bulgaria. Czechoslovakia. Denmark. Finland. France. Germany. Great Britain. Hungary. Italy. Netherlands. Norway. Poland. Romania. Russia North. Sweden. Switzerland. Ukraine. Yugoslavia.
Capniidae	Capnia nigra (Pictet, 1833)	1833	yes	Czechoslovakia, Denmark, England, France, Hungary, Mongolia, Norway, Sweden, Switzerland, N Africa, Spain, N&S Anatolia, Caucasus, Turkey, Russian Far East.
Perlodidae	Perlodes microcephalus (Pictet, 1833)	1833	yes	Europe: Austria. Baltic States. Belgium. Bulgaria. Czechoslovakia. Denmark. France. Germany. Greece. Hungary. Italy. Netherlands. Northwest European Russia. Poland. Romania. Spain. Switzerland. Ukraine. Yugoslavia. Asia-temperate: Caucasus. Iran. Turkey.
Leuctridae	Leuctra geniculata Stephens, 1836	1836	yes	Algeria. Belgium. Czech Republic. France. Great Britain. Holland. Hungary. Morocco. Netherlands. Scotland. Spain. Switzerland.Tunisia.
Nemouridae	Amphinemura sulcicollis (Stephens, 1836)	1836	yes	Austria. Baltic States. Belgium. Czechoslovakia. Denmark. Finland. France. Germany. Great Britain. Hungary. Ireland. Italy, Luxemburg. Netherlands. Norway. Poland. Portugal Romania. Russia North. Spain. Sweden. Switzerland. Ukraine. Yugoslavia.
Nemouridae	Nemoura cambrica Stephens, 1836	1836	yes	Austria. Belgium. Bosnia-Herzegovina. Bulgaria. Czechoslovakia. France. Germany. Great Britain. Hungary. Macedonia. Netherlands. Poland. Romania. Spain. Turkey. Switzerland. Ukraine.
Nemouridae	Nemoura marginata Pictet, 1836	1836	yes	Austria. Belgium. Bulgaria. Czechoslovakia. France. Germany. Greece. Hungary. Italy. Netherlands. Poland. Romania. Switzerland. Ukraine. Yugoslavia.
Nemouridae	Protonemura nitida (Pictet, 1836)	1836	yes	Austria. Belgium. Bulgaria. Czechoslovakia. France. Germany. Hungary. Italy. Montenegro. Poland. Romania. Switzerland. Ukraine.
Nemouridae	Protonemura lateralis (Pictet, 1836)	1836	yes	Austria. Czechoslovakia. France. Germany. Hungary. Italy. Netherlands. Poland. Romania. Slovenia. Switzerland. Ukraine. Yugoslavia
Chloroperlidae	Xanthoperla apicalis (Newman, 1836)	1836	yes	Europe: Albania. Austria. Baltic States. Belgium. Czechoslovakia. Finland. France. Germany. Hungary. Italy. Macedonia. Netherlands. Norway. Poland. Portugal. Romania. Russia North. Russia East. Spain. Sweden. Switzerland. Ukraine.
Nemouridae	Nemoura luteicornis Stephens, 1836	1836	yes	Great Britain.
Nemouridae	Nemoura nervosa Pictet, 1836	1836	yes	Switzerland.
Nemouridae	Nemoura nigritarsis Pictet, 1836	1836	yes	Switzerland.
Leuctridae	Leuctra flavicornis (Pictet, 1836)	1836	yes	Switzerland.
Capniidae	Zwicknia bifrons (Newman, 1838)	1838	yes	Austria. Baltic States. Belgium. Bulgaria. Czechoslovakia. Denmark. France. Germany. Great Britain. Greece. Hungary. Ireland. Italy. Netherlands. Norway. Poland. Portugal. Romania. Russia East. Russia North. Spain. Sweden. Switzerland. Ukraine. Yugoslavia.
Taeniopterygidae	Brachyptera putata (Newman, 1838)	1838	yes	Great Britain
Perlidae	Perla abdominalis Guérin-Méneville, 1838	1838	yes	Italy. Czechoslovakia.
Perlidae	Marthamea vitripennis (Burmeister, 1839)	1839	yes	Baltic States. Belgium. Bulgaria. Czech Republic. France. Germany. Greece. Hungary. Indian? Isreal? Lebanon. Lithuania. Poland. Romania. Spain. Syria. Turkey. Yugoslavia.
Perlodidae	Isoperla obscura (Zetterstedt, 1840)	1840	yes	Europe: Austria. Baltic States. Belgium. Bulgaria. Czechoslovakia. Finland. France. Germany. Great Britain. Hungary. Italy. Netherlands. Norway. Poland. Romania. Sweden. Switzerland. Russia: Altai Mnts., Sayan Mnts., Transbaikal Region, Amur River Region, Khabarovsky and Primorsky Regions, the Magadan Region; Mongolia.
Capniidae	Capnia pygmaea (Zetterstedt, 1840)	1840	yes	V&S 2011: N Europe: Baltic States. Finland. Norway. Russia North. Russia East. Russian Far East. Sweden
Perlodidae	Hemimelaena flaviventris (Pictet, 1841)	1841	yes	Africa: Algeria. Morocco; Europe: Portugal. Spain.
Nemouridae	Protonemura meyeri (Pictet, 1841)	1841	yes	Austria. Baltic States. Belgium. Bulgaria. Czechoslovakia. Denmark. Finland. France. Germany. Great Britain. Ireland. Italy. Netherlands. Northwest European Russia. Norway. Poland. Romania. Spain. Sweden. Switzerland.
Chloroperlidae	Siphonoperla torrentium torrentium (Pictet, 1841)	1841	yes	Austria. Belgium. Bulgaria. Czech Republic. Finland. France. Germany. Great Britain. Hungary. Ireland. Italy. Macedonia. Netherlands. Poland. Portugal. Spain. Switzerland. Yugoslavia. Ukraine.
Chloroperlidae	Siphonoperla torrentium (Pictet, 1841)	1841	yes	Austria. Belgium. Bulgaria. Czechoslovakia. Finland. France. Germany. Great Britain. Hungary. Ireland. Italy. Netherlands. Poland. Portugal. Spain. Switzerland. Yugoslavia. Ukraine.
Taeniopterygidae	Brachyptera monilicornis (Pictet, 1841)	1841	yes	Austria. Belgium. Czechoslovakia. France. Germany. Hungary. Italy. Poland. Portugal. Romania. Spain. Switzerland. Ukraine. Yugoslavia
Perlodidae	Besdolus imhoffi (Pictet, 1841)	1841	yes	Austria. Belgium. Czechoslovakia. France. Germany. Switzerland. Yugoslavia.
Perlodidae	Perlodes intricatus (Pictet, 1841)	1841	yes	Austria. Bosnia. Bulgaria. Czechoslovakia. France. Germany. Italy. Montenegro. Northwestern European Russia. Poland. Romania. Spain. Switzerland. Ukraine. Yugoslavia.
Chloroperlidae	Siphonoperla montana (Pictet, 1841)	1841	yes	Austria. Bosnia. Czechoslovakia. France. Germany. Italy. Poland. Switzerland. Yugoslavia.
Perlodidae	Besdolus ventralis (Pictet, 1841)	1841	yes	Austria. Bulgaria. Germany. Greece. Hungary. Romania. Switzerland. Yugoslavia.
Chloroperlidae	Siphonoperla taurica (Pictet, 1841)	1841	yes	Austria. Crimea. "Czechoslovakia", Germany. Hungary. Romania. W Turkey.
Perlodidae	Isoperla rivulorum (Pictet, 1841)	1841	yes	Austria. Croatia. Czechoslovakia. France. Germany. Italy. Poland. Romania. Slovenia. Switzerland. Ukraine.
Chloroperlidae	Isoptena serricornis (Pictet, 1841)	1841	yes	Baltic States. Belgium. Czechoslovakia. Finland. Germany. Hungary. Netherlands. Poland. Romania. Russia North. Sweden.
Perlidae	Marthamea selysii (Pictet, 1841)	1841	yes	Belgium. Germany. Netherlands. Spain. Turkey?
Chloroperlidae	Siphonoperla burmeisteri (Pictet, 1841)	1841	yes	Bulgaria. Denmark, Czeck Rep. or Slovakia. Finland. Germany. Hungary. Norway. Poland. Sweden. Switzerland. Sweden. Turkey (Anatolia).
Perlodidae	Dictyogenus alpinum (Pictet, 1841)	1841	yes	Europe: Austria. France. Germany. Hungary. Italy. Poland. Slovenia. Switzerland.
Perlidae	Dinocras ferreri (Pictet, 1841)	1841	yes	France. Italy. Switzerland.
Perlodidae	Perlodes dispar (Rambur, 1842)	1842	yes	Austria. Baltic States. Belgium. Bulgaria. Czechoslovakia. Denmark. Finland. France. Germany. Greece. Hungary. Macedonia. Norway. Poland. Portugal. Romania. Russia North. Spain. Sweden. Switzerland.
Perlidae	Perla grandis Rambur, 1842	1842	yes	Europe: Austria. Belgium. Czechoslovakia. France. Germany. Hungary. Italy. Poland. Romania. Spain. Switzerland. Ukraine. Yugoslavia. Africa: Morocco. Asia-Temperate: Caucasus.
Nemouridae	Nemoura genei Rambur, 1842	1842	yes	Italy.
Perlidae	Perla madritensis Rambur, 1842	1842	yes	Reported from the basins of the Tego and Douro rivers in the northern hlaf of the Iberian Peninsula. Confirmed specimens from Portugal and Spain. From Sivec & Stark 2002.
Nemouridae	Nemoura brachiptilus Motschulsky, 1853	1853	yes	Russia.
Perlodidae	Isoperla sudetica (Kolenati, 1859)	1859	yes	Austria. Czechoslovakia. Germany. Poland. Romania. Ukraine.
Perlodidae	Isoperla viridinervis (Pictet, 1865)	1865	yes	France. Spain.
Nemouridae	Nemoura lacustris Pictet, 1865	1865	yes	Morocco. Great Britain. France. Portugal. Spain.
Chloroperlidae	Siphonoperla neglecta (Rostock, 1881)	1881	yes	Austria. Balkans. Czech Republic. Germany. Greece. Poland. Slovakia. Turkey.
Taeniopterygidae	Rhabdiopteryx neglecta (Albarda, 1889)	1889	yes	Austria. Belgium. Bulgaria. Czechoslovakia. France. Germany. Italy. Poland. Romania. Slovenia. Switzerland. Ukraine.
Taeniopterygidae	Oemopteryx loewii (Albarda, 1889)	1889	yes	Austria. Bulgaria. Czechoslovakia. Germany. Hungary. Netherlands. Poland. Ukraine.
Capniidae	Capnopsis schilleri (Rostock, 1892)	1892	yes	Albania. Austria. Baltic States. Bulgaria. Czech Republic? Finland. France. Germany. Greece. Italy. Norway. Poland. Portugal. Romania. Russia East. Russia North. Slovakia. Spain. Sweden. Switzerland. Yugoslavia.
Nemouridae	Nemoura avicularis Morton, 1894	1894	yes	Austria. Baltic States. Belgium. Bosnia. Czechoslovakia. Denmark. Finland. France. Germany. Great Britain. Hungary. Ireland. Netherlands. Norway. Poland. Romania. Russia East. Russia North. Slovenia. Sweden. Switzerland.
Nemouridae	Nemoura dubitans Morton, 1894	1894	yes	Austria. Baltic States. Belgium. Bosnia. Czechoslovakia. Denmark. Finland. Germany. Great Britain. Hungary. Netherlands. Poland. Romania. Russia North. Sweden. Switzerland.
Nemouridae	Protonemura praecox (Morton, 1894)	1894	yes	Austria. Belgium. Bulgaria. Czechoslovakia. France. Germany. Great Britain. Greece. Hungary. Ireland. Italy. Netherlands. Poland. Romania. Spain. Switzerland. Ukraine. Yugoslavia.
Nemouridae	Amphinemura borealis (Morton, 1894)	1894	yes	Europe: Austria. Baltic States. Czechoslovakia. Denmark, Finland, Germany. Hungary. Norway. Poland. Russia East. Russian Far East. Romania. Russia North. Sweden; Asia: Mongolia.
Taeniopterygidae	Brachyptera risi (Morton, 1896)	1896	yes	Austria. Baltic States. Belgium. Czechoslovakia. Denmark. Finland. France. Germany. Great Britain. Hungary. Ireland. Italy. Netherlands. Norway. Poland. Romania. Russia North Spain. Sweden. Switzerland. Turkey. Ukraine. Yugoslavia (Macedonia).
Perlodidae	Dictyogenus fontium (Ris, 1896)	1896	yes	Austria. Bosnia. France. Germany. Italy. Montenegro. Poland. Switzerland.
Nemouridae	Nemoura subtilis Klapálek, 1896	1896	yes	Bulgaria. Poland. Romania. Yugoslavia. Turkey.
Nemouridae	Nemoura sahlbergi Morton, 1896	1896	yes	CAN: MB, NT, NU, SK, YK. Europe: Baltic States. Finland. Mongolia. Norway. Russia East and North. South Korea. Sweden. USA: AK,
Leuctridae	Leuctra braueri Kempny, 1898	1898	yes	Austria. Czechoslovakia. France. Germany. Hungary. Italy. Netherlands. Poland. Romania. Slovenia. Switzerland. Ukraine.
Leuctridae	Leuctra handlirschi Kempny, 1898	1898	yes	Austria. Czechoslovakia. France. Germany. Poland. Romania. Switzerland. Ukraine. Yugoslavia.
Leuctridae	Leuctra mortoni Kempny, 1899	1899	yes	Albania. Austria. Bulgaria. Czechoslovakia. France. Germany. Hungary. Italy. Poland. Romania. Spain. Switzerland. Ukraine. Yugoslavia.
Leuctridae	Leuctra hippopus Kempny, 1899	1899	yes	Austria. Baltic States. Belgium. Belorussiya. Bulgaria. Czechoslovakia. Denmark. Finland. France. Germany. Great Britain. Greece. Hungary. Ireland. Italy. Macedonia, Norway. Poland. Portugal. North Caucasus. Russia East. Romania. Russia North. Spain. Sweden. Switzerland. Turkey. Ukraine. Yugoslavia.
Leuctridae	Leuctra digitata Kempny, 1899	1899	yes	Austria. Baltic States. Belgium. Czechoslovakia. Denmark. Finland. France. Germany. Hungary. Norway. Poland. Romania. Russia East. Russia North. Spain. Sweden. Ukraine. Yugoslavia.
Leuctridae	Leuctra prima Kempny, 1899	1899	yes	Austria. Belgium. Bulgaria. Czech Republic. France. Germany. Hungary. Italy. Netherlands. Poland. Romania. Russia. Slovakia. Slovenia. Spain. Switzerland. Ukraine. Yugoslavia.
Leuctridae	Leuctra inermis Kempny, 1899	1899	yes	Austria. Belgium. Bulgaria. Czechoslovakia. France. Germany. Great Britain. Greece. Hungary. Ireland. Italy. Poland. Portugal. Romania. Spain. Switzerland. Ukraine. Yugoslavia.
Leuctridae	Leuctra albida Kempny, 1899	1899	yes	Austria. Belgium. Bulgaria. Czechoslovakia. France. Germany. Hungary. Italy. Netherlands. Poland. Romania. Switzerland. Ukraine. Yugoslavia.
Leuctridae	Leuctra cingulata Kempny, 1899	1899	yes	Austria. Bulgaria. Czechoslovakia. France. Germany. Italy. Romania. Switzerland. Yugoslavia.
Leuctridae	Leuctra armata Kempny, 1899	1899	yes	Austria. Czechoslovakia. France. Germany. Italy. Poland. Romania. Switzerland. Ukraine.
Leuctridae	Leuctra signifera Kempny, 1899	1899	yes	Austria. Yugoslavia.
Leuctridae	Leuctra mortoni mortoni Kempny, 1899	1899	yes	Europe: Albania, Austria, Belgium, Bulgaria, Czech Republic, France, Germany, Hungary, Italy, Krym, Poland, Romania, Spain, Switzerland, Ukraine, Yugoslavia
Leuctridae	Leuctra signifera signifera Kempny, 1899	1899	yes	Middle Europe. Yugoslavia.
Nemouridae	Nemurella pictetii (Klapálek, 1900)	1900	yes	Austria. Baltic States. Belgium. Belorussiya. Bulgaria. Czechoslovakia. Denmark. Finland. France. Germany. Great Britain. Hungary. Ireland. Italy. Mongolia. Netherlands. Norway. Poland. Romania. Russia East. Russia North. Spain. Sweden. Switzerland. Ukraine. Yugoslavia.
Taeniopterygidae	Brachyptera braueri Klapálek, 1900	1900	yes	Austria. Baltic States. Belgium. Bulgaria. Czechoslovakia. Denmark. France. Germany. Hungary. Poland. Romania. Russia East. Russia North. Spain. Sweden. Switzerland. Ukraine.
Leuctridae	Leuctra rosinae Kempny, 1900	1900	yes	Austria. Bulgaria. Czechoslovakia. France. Germany. Hungary. Italy. Poland. Romania. Switzerland. Ukraine. Yugoslavia.
Leuctridae	Leuctra teriolensis Kempny, 1900	1900	yes	Austria. Czechoslovakia. France. Germany. Italy. Poland. Romania. Switzerland.
Perlodidae	Diura nanseni (Kempny, 1900)	1900	yes	Europe: Baltic States. Finland. Norway. Russia: Far East, Far North. Siberia, Sweden.
Perlodidae	Perlodes norvegica (Kempny, 1900)	1900	yes	Norway
Leuctridae	Tyrrhenoleuctra minuta (Klapálek, 1901)	1901	yes	Europe: Portugal. Spain. Africa: Algeria. Morocco. Tunisia.
Taeniopterygidae	Brachyptera tristis (Klapálek, 1901)	1901	yes	Greece. Romania. Yugoslavia.
Nemouridae	Nemoura fulviceps Klapálek, 1902	1902	yes	Algeria. France. Greece. Portugal. Italy: Sicily. Spain.
Nemouridae	Amphinemura standfussi (Ris, 1902)	1902	yes	Austria. Baltic States. Belarus. Belgium. Bulgaria. Czechoslovakia. Denmark. Finland. France. Germany. Great Britain. Hungary. Italy. Mongolia. Netherlands. Norway. Poland. Romania. Russia East. Russian Far East. Russia North. Spain. Sweden. Switzerland. Ukraine. Turkey. Yugoslavia.
Nemouridae	Amphinemura triangularis (Ris, 1902)	1902	yes	Austria. Baltic States. Belgium. Bulgaria. Czechoslovakia. France. Germany. Greece. Italy. Poland. Romania. Spain. Switzerland. Ukraine. Yugoslavia.
Taeniopterygidae	Brachyptera seticornis (Klapálek, 1902)	1902	yes	Austria. Belgium. Bulgaria. Czechoslovakia. France. Germany. Hungary. Italy. Poland. Romania. Spain. Switzerland. Ukraine. Yugoslavia (Macedonia).
Nemouridae	Protonemura brevistyla (Ris, 1902)	1902	yes	Austria. Bulgaria. Czechoslovakia. France. Germany. Italy. Poland. Romania. Spain. Switzerland. Ukraine.
Nemouridae	Nemoura obtusa Ris, 1902	1902	yes	Austria. Czechoslovakia. France. Germany. Italy. Poland. Romania. Switzerland.
Nemouridae	Protonemura nimborum (Ris, 1902)	1902	yes	Austria. Czechoslovakia. France. Germany. Italy. Poland. Romania. Switzerland. Ukraine.
Nemouridae	Nemoura sinuata Ris, 1902	1902	yes	Austria. Czechoslovakia. France. Germany. Italy. Poland. Switzerland.
Nemouridae	Nemoura mortoni Ris, 1902	1902	yes	Austria. Czechoslovakia. France. Germany. Poland. Romania. Spain. Switzerland. Ukraine.
Nemouridae	Nemoura undulata Ris, 1902	1902	yes	Austria. France. Germany. Italy. Switzerland.
Taeniopterygidae	Taeniopteryx araneoides Klapálek, 1902	1902	yes	Baltic States. Czechoslovakia. Germany. Hungary. Russia Central. Ukraine; T. araneoides KLAPALEK, 1902 (wingless; Elbe, Danube) not found for over 100 years, larva unknown. North Kazakhstan, West Siberia.
Taeniopterygidae	Rhabdiopteryx hamulata (Klapálek, 1902)	1902	yes	Bulgaria. Czechoslovakia. Hungary. Macedonia. Slovakia.
Nemouridae	Protonemura intricata (Ris, 1902)	1902	yes	Europe: Austria. Baltic States. Belgium. Bulgaria. Czechoslovakia. Finland. France. Germany. Greece. Hungary. Italy. Netherlands. Norway. Poland. Portugal. Romania. Spain. Switzerland. Former Yugoslavia
Nemouridae	Protonemura intricata intricata (Ris, 1902)	1902	yes	Greece.
Taeniopterygidae	Brachyptera arcuata (Klapálek, 1902)	1902	yes	Portugal. Spain.
Capniidae	Capnia vidua Klapálek, 1904	1904	yes	Albania. Austria. Baltic States. Belgium. Bulgaria. Czechoslovakia. Finland. France. Germany. Great Britain. Iceland. Italy. Norway. Poland. Romania. Russia East. Spain. Sweden. Switzerland. Ukraine. Yugoslavia.
Perlidae	Agnetina elegantula (Klapálek, 1905)	1905	yes	Austria. Czechoslovakia. Germany. Hungary. Poland.
Taeniopterygidae	Rhabdiopteryx acuminata Klapálek, 1905	1905	yes	Baltic States. Czechoslovakia. Germany. Great Britain. Hungary. Finland. Poland. Russia North.
Nemouridae	Protonemura risi (Jacobson & Bianchi, 1905)	1905	yes	Europe: Western Middle Europe; Belgium. Germany. France. Holland. Netherlands. Luxemurg. Austria. Poland. Romania. Switzerland. Spain.
Capniidae	Capnioneura nemuroides Ris, 1905	1905	yes	V&S 2011. Italy and Alps.
Perlodidae	Perlodes mortoni (Klapálek, 1906)	1906	yes	Great Britain.
Perlidae	Dinocras megacephala (Klapálek, 1907)	1907	yes	Austria. Bulgaria. Czechoslovakia. France. Germany. Greece. Hungary. Italy. Poland. Romania. Switzerland. Ukraine. Yugoslavia.
Perlodidae	Isoperla difformis (Klapálek, 1909)	1909	yes	Austria. Baltic States. Czechoslovakia. Denmark. Finland. Germany. Hungary. Norway. Poland. Russia East. Romania. Russia North. Sweden.
Perlodidae	Besdolus bicolor (Navás, 1909)	1909	yes	Spain.
Capniidae	Capnioneura libera (Navás, 1909)	1909	yes	V&S 2011: Iberian Pen. & Pyrenes.
Nemouridae	Nemoura arctica Esben-Petersen, 1910	1910	yes	Canada: AB, BC, LB, MB, NF, NS, NT, Nunavut, ON, PEI, PQ, SK, YK. USA: AK, IA, IL, MI, MN, NH, NY, OH, PA, SD, WI, WV, WY. Europe: Finland, Norway. Mongolia. Russia North. Russia Far East: Kamchatka, Magadan, West Siberia. Baltic States. Sweden.
Leuctridae	Leuctra budtzi Esben-Petersen, 1912	1912	yes	Corse. Sardegna.
Capniidae	Capnia zaicevi Klapálek, 1914	1914	yes	V&S 2011: periferal to Northern Europe.
Nemouridae	Amphinemura palmeni (Koponen, 1917)	1917	yes	Canada: AB, BC, LB, MB, NT, ON, PQ, SK, YK. Finland. Norway. Russia: Murmansk area. USA: AK, IA, MI, PA, SD, WI.
Leuctridae	Pachyleuctra benllochi (Navás, 1917)	1917	yes	France. Spain.
Nemouridae	Nemoura linguata Navás, 1918	1918	yes	France. Spain.
Chloroperlidae	Chloroperla breviata Navás, 1918	1918	yes	France. Spain.
Leuctridae	Leuctra aurita Navás, 1919	1919	yes	Austria. Belgium. Czechoslovakia. France. Germany. Poland. Romania. Spain. Switzerland.
Leuctridae	Leuctra alosi Navás, 1919	1919	yes	France. Portugal. Spain.
Capniidae	Mesocapnia variabilis (Klapálek, 1920)	1920	yes	Canada: BC, YK. China: Innner Mongolia. Mongolia. N Europe (V&S 2011). Russian Far East. Siberia. USA: AK.
Nemouridae	Protonemura spinulosa (Navás, 1921)	1921	yes	France.
Leuctridae	Tyrrhenoleuctra tangerina (Navás, 1922)	1922	yes	Spain.
Taeniopterygidae	Taeniopteryx schoenemundi (Mertens, 1923)	1923	yes	Austria. Belgium. Bulgaria. Czechoslovakia. France. Germany. Hungary. Italy. Poland. Portugal. Romania. Spain. Switzerland. Ukraine. Yugoslavia.
Perlodidae	Isoperla lugens (Klapálek, 1923)	1923	yes	Austria. Germany. Italy. Slovenia. Switzerland.
Taeniopterygidae	Brachyptera beali (Navás, 1923)	1923	yes	Greece. Kriti. Yugoslavia.
Taeniopterygidae	Brachyptera beali beali (Navás, 1923)	1923	yes	Greece. Macedonia.
Perlodidae	Isoperla pusilla (Klapálek, 1923)	1923	yes	Romania. Slovenia.
Perlodidae	Isoperla curtata Navás, 1924	1924	yes	Portugal. Spain.
Chloroperlidae	Chloroperla brachyptera (Schoenemund, 1926)	1926	yes	Bulgaria.
Leuctridae	Leuctra moselyi Morton, 1929	1929	yes	Austria. Czechoslovakia. France. Germany. Great Britain. Italy. Poland. Romania. Switzerland. Ukraine. Yugoslavia.
Leuctridae	Pachyleuctra ribauti (Despax, 1929)	1929	yes	France.
Nemouridae	Protonemura beatensis Despax, 1929	1929	yes	France. Italy. Spain.
Nemouridae	Protonemura tuberculata (Despax, 1929)	1929	yes	France. Spain.
Leuctridae	Leuctra alticola Despax, 1929	1929	yes	France. Spain.
Leuctridae	Leuctra lamellosa lamellosa Despax, 1929	1929	yes	France. Spain.
Leuctridae	Leuctra lamellosa Despax, 1929	1929	yes	France. Spain.
Leuctridae	Leuctra pseudocylindrica Despax, 1929	1929	yes	France. Spain.
Nemouridae	Protonemura nimborella (Mosely, 1930)	1930	yes	Austria. Czechoslovakia. France. Germany. Italy. Poland. Romania. Switzerland. Yugoslavia.
Leuctridae	Leuctra fraterna Morton, 1930	1930	yes	Corse.
Nemouridae	Protonemura corsicana (Morton, 1930)	1930	yes	Corsica
Perlodidae	Isoperla insularis (Morton, 1930)	1930	yes	Corsica, Sardinia.
Nemouridae	Protonemura pyrenaica Mosely, 1930	1930	yes	France. Portugal. Spain.
Leuctridae	Leuctra despaxi Mosely, 1930	1930	yes	France. Portugal. Spain.
Leuctridae	Leuctra occitana Despax, 1930	1930	yes	France. Spain.
Capniidae	Capnioneura mitis Despax, 1932	1932	yes	Czechoslovakia. France. Germany. Portugal. Spain.
Leuctridae	Leuctra kempnyi Mosely, 1932	1932	yes	France. Spain.
Capniidae	Capnioneura brachyptera Despax, 1932	1932	yes	V&S 2011: Iberian Pen., Pyrenes.
Taeniopterygidae	Rhabdiopteryx alpina Kühtreiber, 1934	1934	yes	Austria. Bulgaria. Czechoslovakia. France. Germany. Italy. Poland. Romania. Switzerland. Ukraine.
Leuctridae	Leuctra alpina Kühtreiber, 1934	1934	yes	Austria. Czechoslovakia. France. Germany. Italy. Netherlands. Romania. Switzerland.
Nemouridae	Nemoura moselyi Despax, 1934	1934	yes	France. Spain.
Chloroperlidae	Siphonoperla torrentium manevali (Kimmins, 1935)	1935	yes	France
Leuctridae	Leuctra flavomaculata Mosely, 1935	1935	yes	France.
Perlidae	Perla burmeisteriana Claassen, 1936	1936	yes	Austria. Belgium. Bulgaria. Czechoslovakia. France. Germany. Hungary. Italy. Netherlands. Poland. Macedonia. Romania. Spain. Switzerland. Ukraine. Yugoslavia.
Perlodidae	Isoperla oxylepis oxylepis (Despax, 1936)	1936	yes	Europe: Austria. Belgium. Bosnia-Herzegovina. Bulgaria. France. Germany. Hungary. Italy. Montenegro. Poland. Romania. Serbia. Slovakia. Slovenia.
Nemouridae	Nemoura erratica Claassen, 1936	1936	yes	Austria. Belgium. France. Germany. Great Britain. Poland. Romania. Russia North. Spain.
Perlodidae	Isoperla ambigua (Despax, 1936)	1936	yes	France.
Perlodidae	Isoperla acicularis (Despax, 1936)	1936	yes	France. Spain.
Perlodidae	Isoperla moselyi (Despax, 1936)	1936	yes	France. Spain.
Perlodidae	Isoperla acicularis acicularis (Despax, 1936)	1936	yes	Europe: France.
Nemouridae	Protonemura tyrrhena (Festa, 1938)	1938	yes	Apennines. Algeria.
Perlodidae	Isoperla andreinii (Festa, 1938)	1938	yes	Italy.
Leuctridae	Leuctra caprai Festa, 1939	1939	yes	Italy.
Perlodidae	Isoperla saccai (Festa, 1939)	1939	yes	Italy.
Leuctridae	Leuctra hexacantha Despax, 1940	1940	yes	Austria. France. Italy. Switzerland.
Nemouridae	Protonemura montana Kimmins, 1941	1941	yes	Austria. Bulgaria. Czechoslovakia. France. Germany. Great Britain. Macedonia. Poland. Romania. Ukraine.
Perlodidae	Perlodes jurassicus Aubert, 1946	1946	yes	Austria. Bosnia. Czechoslovakia. France. Germany. Italy. Macedonia. Poland. Switzerland.
Taeniopterygidae	Taeniopteryx hubaulti Aubert, 1946	1946	yes	Austria. Bulgaria. Czechoslovakia. France. Germany. Poland. Romania. Spain. Switzerland. Ukraine. Yugoslavia.
Nemouridae	Nemoura minima Aubert, 1946	1946	yes	Austria. Czechoslovakia. France. Germany. Italy. Romania. Switzerland. Yugoslavia.
Leuctridae	Leuctra schmidi Aubert, 1946	1946	yes	Austria. France. Italy. Switzerland.
Leuctridae	Leuctra niveola Schmid, 1947	1947	yes	Austria. France. Germany. Italy. Poland. Switzerland.
Leuctridae	Leuctra autumnalis Aubert, 1948	1948	yes	Austria. Czechoslovakia. France. Germany. Hungary. Italy. Netherlands. Poland. Romania. Slovenia. Switzerland. Ukraine.
Leuctridae	Leuctra major Brinck, 1949	1949	yes	Austria. Baleares. Bulgaria. Czechoslovakia. France. Germany. Greece. Hungary. Italy. Poland. Portugal. Romania. Spain. Switzerland. Ukraine. Yugoslavia.
Nemouridae	Nemoura flexuosa Aubert, 1949	1949	yes	Austria. Baltic States. Belorussiya. Bulgaria. Czechoslovakia. Denmark. Finland. France. Germany. Hungary. Italy. Norway. Poland. Romania. Russia East. Russia North. Switzerland. Sweden. Turkey. Ukraine. Yugoslavia
Nemouridae	Nemoura sciurus Aubert, 1949	1949	yes	Austria. Belgium. Czechoslovakia. Germany. Hungary. Romania. Slovenia. Switzerland.
Leuctridae	Leuctra leptogaster Aubert, 1949	1949	yes	Austria. Czechoslovakia. France. Germany. Italy. Sicilia. Spain. Switzerland. Macedonia.
Leuctridae	Leuctra insubrica Aubert, 1949	1949	yes	Italy. Switzerland.
Taeniopterygidae	Taeniopteryx kuehtreiberi Aubert, 1950	1950	yes	Austria. Bosnia. Czechoslovakia. France. Germany. Italy. Poland. Romania. Switzerland.
Capniidae	Capnia vidua anglica Aubert, 1950	1950	yes	Great Britain.
Capniidae	Capnia vidua collarti Aubert, 1950	1950	yes	V&S 2011: Endemic to central Europe.
Leuctridae	Leuctra meridionalis Aubert, 1951	1951	yes	Austria. Italy. Switzerland.
Perlodidae	Isoperla silesica Illies, 1952	1952	yes	Austria. Czechoslovakia. Germany. Poland.
Perlodidae	Isoperla goertzi Illies, 1952	1952	yes	Europe: Belgium. Germany. France. Luxemburg. Poland. Czeck Rep. Slovakia. Romania.
Leuctridae	Pachyleuctra bertrandi Aubert, 1952	1952	yes	France. Spain.
Nemouridae	Amphinemura guadarramensis (Aubert, 1952)	1952	yes	Portugal. Spain.
Leuctridae	Leuctra hispanica Aubert, 1952	1952	yes	Portugal. Spain.
Leuctridae	Leuctra madritensis Aubert, 1952	1952	yes	Portugal. Spain.
Perlodidae	Isoperla nevada Aubert, 1952	1952	yes	Spain.
Nemouridae	Protonemura macrura (Aubert, 1953)	1953	yes	Apeninnes, Italy, Sicily
Nemouridae	Nemoura palliventris Aubert, 1953	1953	yes	France. Italy. Switzerland.
Perlodidae	Isoperla carbonaria Aubert, 1953	1953	yes	France. Italy. Switzerland.
Leuctridae	Leuctra gallica Aubert, 1953	1953	yes	France. Portugal.
Chloroperlidae	Siphonoperla italica (Aubert, 1953)	1953	yes	Italy
Nemouridae	Protonemura costai (Aubert, 1953)	1953	yes	Italy.
Leuctridae	Leuctra costai Aubert, 1953	1953	yes	Italy.
Leuctridae	Leuctra silana Aubert, 1953	1953	yes	Italy.
Taeniopterygidae	Brachyptera calabrica Aubert, 1953	1953	yes	Italy.
Leuctridae	Leuctra sesvenna Aubert, 1953	1953	yes	Italy. Switzerland.
Nemouridae	Protonemura consiglioi (Aubert, 1953)	1953	yes	Europe: Italy: Sicily.
Perlodidae	Isoperla tripartita Illies, 1954	1954	yes	Albania. Austria. Bulgaria. Czechoslovakia. Germany. Greece. Hungary. Romania. Yugoslavia.
Leuctridae	Leuctra austriaca Aubert, 1954	1954	yes	Austria.
Nemouridae	Protonemura auberti Illies, 1954	1954	yes	Austria. Belgium. Bulgaria. Czechoslovakia. Germany. Hungary. Italy. Poland. Romania. Switzerland. Ukraine. Yugoslavia
Leuctridae	Leuctra pseudorosinae Aubert, 1954	1954	yes	Austria. France. Germany. Italy. Slovenia. Switzerland.
Leuctridae	Leuctra pseudosignifera Aubert, 1954	1954	yes	Bulgaria. Czech Republic. France. Germany. Hungary. Poland. Romania. Slovakia. Switzerland. Ukraine.
Nemouridae	Protonemura caprai (Aubert, 1954)	1954	yes	France. Italy.
Nemouridae	Protonemura lagrecai (Aubert, 1954)	1954	yes	Greece. Italy.
Nemouridae	Protonemura italica (Aubert, 1954)	1954	yes	Italy.
Nemouridae	Protonemura salfii (Aubert, 1954)	1954	yes	Italy.
Leuctridae	Leuctra festai Aubert, 1954	1954	yes	Italy.
Nemouridae	Protonemura alcazaba (Aubert, 1954)	1954	yes	Portugal. Spain.
Nemouridae	Protonemura navacerrada Aubert, 1954	1954	yes	Portugal. Spain.
Leuctridae	Leuctra stupeningi Illies, 1954	1954	yes	Portugal. Spain.
Leuctridae	Leuctra wilmae Illies, 1954	1954	yes	Spain.
Nemouridae	Protonemura asturica (Aubert, 1954)	1954	yes	Europe: Spain.
Nemouridae	Protonemura ausonia (Consiglio, 1955)	1955	yes	Austria. France. Italy. Switzerland.
Leuctridae	Leuctra dolasilla Consiglio, 1955	1955	yes	Austria. Italy. Switzerland.
Nemouridae	Protonemura ausonia ausonia (Consiglio, 1955)	1955	yes	C. S. Apennines
Capniidae	Capniella endemica (Zapekina-Dulkeit, 1955)	1955	yes	Russia.
Capniidae	Capnia vidua rilensis Raušer, 1955	1955	yes	V&S 2011: C Europe, Balkans.
Capniidae	Capnia vidua brachyptera Hynes, 1955	1955	yes	V&S 2011: Endemic to N Europe.
Chloroperlidae	Siphonoperla graeca (Aubert, 1956)	1956	yes	Albania. Bosnia-Herzegovena. Greece. Montenegro. Macedonia.
Leuctridae	Leuctra metsovonica Aubert, 1956	1956	yes	Albania. Greece. Macedonia.
Nemouridae	Protonemura hrabei Raušer, 1956	1956	yes	Austria. Baltic States. Bulgaria. Czechoslovakia. France. Germany. Italy. Krym. Poland. Yugoslavia.
Leuctridae	Leuctra helvetica Aubert, 1956	1956	yes	Austria. France. Italy. Germany. Switzerland.
Nemouridae	Protonemura autumnalis Raušer, 1956	1956	yes	Bulgaria. Czechoslovakia. Greece. Poland. Romania. Yugoslavia.
Nemouridae	Protonemura beaumonti (Aubert, 1956)	1956	yes	Bulgaria. Greece.
Taeniopterygidae	Brachyptera helenica Aubert, 1956	1956	yes	Bulgaria. Greece. Yugoslavia.
Nemouridae	Protonemura mattheyi (Aubert, 1956)	1956	yes	Bulgaria. Macedonia. Greece. Kriti.
Taeniopterygidae	Brachyptera transcaucasica Zhiltzova, 1956	1956	yes	Cyclades Islands. Dodecanese Islands. North Caucasus
Chloroperlidae	Siphonoperla baetica (Aubert, 1956)	1956	yes	Endemic to S Spain.
Leuctridae	Leuctra castillana Aubert, 1956	1956	yes	France. Portugal. Spain.
Nemouridae	Nemoura flaviscapa Aubert, 1956	1956	yes	Greece.
Nemouridae	Protonemura intricata taygetiana (Aubert, 1956)	1956	yes	Greece.
Leuctridae	Leuctra olympia Aubert, 1956	1956	yes	Greece. Yugoslavia (Macedonia).
Leuctridae	Leuctra franzi franzi Aubert, 1956	1956	yes	Iberia.
Nemouridae	Amphinemura arcadia (Aubert, 1956)	1956	yes	Macedonia. Greece.
Nemouridae	Nemoura ceciliae Aubert, 1956	1956	yes	Portugal. Spain.
Nemouridae	Protonemura hispanica (Aubert, 1956)	1956	yes	Portugal. Spain.
Leuctridae	Leuctra hiberiaca Aubert, 1956	1956	yes	Portugal. Spain.
Leuctridae	Leuctra illiesi Aubert, 1956	1956	yes	Portugal. Spain.
Leuctridae	Tyrrhenoleuctra zavattarii (Consiglio, 1956)	1956	yes	Europe: Sardinia.
Leuctridae	Leuctra espanoli Aubert, 1956	1956	yes	Spain.
Perlodidae	Isoperla acicularis cantabrica Aubert, 1956	1956	yes	Europe: Spain.
Perlodidae	Isoperla acicularis guadarramica Aubert, 1956	1956	yes	Europe: Spain.
Leuctridae	Leuctra rauscheri Aubert, 1957	1957	yes	Austria. Czechoslovakia. France. Germany. Italy. Poland. Romania. Spain. Switzerland. Ukraine. Yugoslavia.
Nemouridae	Protonemura bucolica (Consiglio, 1957)	1957	yes	Corsica.
Taeniopterygidae	Brachyptera auberti Consiglio, 1957	1957	yes	Europe: Italy (Sardinia). France (Corsica). Portugal. Spain. Africa: Algeria. Morocco. Tunisia.
Taeniopterygidae	Rhabdiopteryx thienemanni Illies, 1957	1957	yes	France. Spain. Portugal.
Taeniopterygidae	Taeniopteryx nebulosa britannica Hynes, 1957	1957	yes	Great Britain
Nemouridae	Protonemura ichnusae (Consiglio, 1957)	1957	yes	Europe: Sardinia.
Leuctridae	Leuctra concii Consiglio, 1958	1958	yes	France. Italy.
Leuctridae	Leuctra pasquinii Consiglio, 1958	1958	yes	Italy.
Perlodidae	Isoperla ilvana Consiglio, 1958	1958	yes	Italy: Island of Elba.
Nemouridae	Protonemura hirpina (Consiglio, 1958)	1958	yes	Italy: S. Apennines
Nemouridae	Nemoura cinerea selene Consiglio, 1959	1959	yes	Italy.
Leuctridae	Leuctra hirsuta Bogoescu & Tabacaru, 1960	1960	yes	Bulgaria. Greece. Romania. Yugoslavia.
Nemouridae	Nemoura hesperiae Consiglio, 1960	1960	yes	Italy.
Nemouridae	Protonemura ruffoi Consiglio, 1961	1961	yes	Apeninnes, Sicily, Algeria
Perlodidae	Isoperla pawlowskii Wojtas, 1961	1961	yes	Bulgaria. Czechoslovakia. Germany. Hungary. Romania. Yugoslavia.
Nemouridae	Protonemura sicula Consiglio, 1961	1961	yes	Italy: Sicily.
Perlodidae	Isoperla hyblaea Consiglio, 1961	1961	yes	Italy: Sicily.
Perlodidae	Isoperla buresi Raušer, 1962	1962	yes	Bosnia. Bulgaria. Czechoslovakia. Macedonia. Poland. Romania. Ukraine.
Nemouridae	Nemoura bulgarica Raušer, 1962	1962	yes	Bulgaria.
Nemouridae	Nemoura pirinensis Raušer, 1962	1962	yes	Bulgaria.
Taeniopterygidae	Brachyptera bulgarica Raušer, 1962	1962	yes	Bulgaria. Macedonia.
Leuctridae	Leuctra boreoni Aubert, 1962	1962	yes	France. Italy.
Nemouridae	Protonemura bipartita Consiglio, 1962	1962	yes	Italy.
Leuctridae	Leuctra ligurica Aubert, 1962	1962	yes	Italy.
Leuctridae	Leuctra estrela Aubert, 1962	1962	yes	Portugal.
Leuctridae	Leuctra lamellosa lusitanica Aubert, 1962	1962	yes	Portugal. Spain.
Leuctridae	Leuctra besucheti Aubert, 1962	1962	yes	Spain
Leuctridae	Leuctra andalusiaca Aubert, 1962	1962	yes	Spain.
Leuctridae	Leuctra bidula Aubert, 1962	1962	yes	Spain.
Leuctridae	Leuctra cazorlana Aubert, 1962	1962	yes	Spain.
Perlodidae	Isoperla oxylepis balcanica Raušer, 1962	1962	yes	Europe: Albania, Bulgaria, Serbia (Kosovo), Macedonia, Montenegro.
Nemouridae	Protonemura albanica Raušer, 1963	1963	yes	Albania
Chloroperlidae	Siphonoperla transsylvanica (Kis, 1963)	1963	yes	Bulgaria, Hungary, Romania, "Yugoslavia".
Leuctridae	Leuctra quadrimaculata Kis, 1963	1963	yes	Bulgaria. Czechoslovakia. Poland. Romania. Yugoslavia.
Nemouridae	Protonemura illiesi Kis, 1963	1963	yes	Bulgaria. Macedonia. Romania.
Perlodidae	Isoperla belai Illies, 1963	1963	yes	Bulgaria. Romania. Yugoslavia.
Nemouridae	Nemoura fusca Kis, 1963	1963	yes	Czechoslovakia. Hungary. Romania. Ukraine.
Nemouridae	Nemoura transsylvanica Kis, 1963	1963	yes	Czechoslovakia. Romania.
Nemouridae	Nemoura carpathica Illies, 1963	1963	yes	Czechoslovakia. Romania. Ukraine.
Nemouridae	Protonemura angelieri Berthélemy, 1963	1963	yes	France.
Nemouridae	Protonemura robusta Berthélemy, 1963	1963	yes	France.
Nemouridae	Protonemura vercingetorix Aubert, 1963	1963	yes	France.
Nemouridae	Protonemura vandeli Berthélemy, 1963	1963	yes	France. Spain.
Nemouridae	Protonemura oitica Aubert, 1963	1963	yes	Greece.
Nemouridae	Nemoura peristeri Aubert, 1963	1963	yes	Macedonia.
Perlodidae	Guadalgenus franzi (Aubert, 1963)	1963	yes	Portugal. Spain.
Perlodidae	Isoperla bipartita Aubert, 1963	1963	yes	Portugal. Spain.
Perlodidae	Isoperla flava Kis, 1963	1963	yes	Romania.
Perlodidae	Isoperla minima Illies, 1963	1963	yes	Romania.
Nemouridae	Protonemura hiberiaca Aubert, 1963	1963	yes	Spain.
Perlodidae	Isoperla pallida Aubert, 1963	1963	yes	Spain.
Taeniopterygidae	Brachyptera dinarica Aubert, 1964	1964	yes	Albania. Bosnia-Herzegovina.
Perlodidae	Isoperla albanica Aubert, 1964	1964	yes	Albania. Czechoslovakia. Germany. Yugoslavia.
Capniidae	Capnia arensi Zhiltzova, 1964	1964	yes	Europe: Armenia, Caucasus, Turkey.
Taeniopterygidae	Taeniopteryx auberti Kis & Sowa, 1964	1964	yes	Austria. Bulgaria. Czechoslovakia. Germany. Poland. Romania. Ukraine. Yugoslavia.
Nemouridae	Nemoura longicauda Kis, 1964	1964	yes	Bulgaria. Czechoslovakia. Hungary. Macedonia. Romania.
Nemouridae	Nemoura babiagorensis Sowa, 1964	1964	yes	Czechoslovakia. Poland.
Leuctridae	Leuctra transsylvanica Kis, 1964	1964	yes	Romania.
Perlodidae	Isoperla bosnica Aubert, 1964	1964	yes	Europe: Bosnia-Herzegovina.
Taeniopterygidae	Brachyptera thracica Raušer, 1965	1965	yes	Bulgaria.
Leuctridae	Leuctra marani Raušer, 1965	1965	yes	Bulgaria. Greece.
Leuctridae	Leuctra balcanica Raušer, 1965	1965	yes	Bulgaria. Macedonia.
Perlodidae	Isoperla submontana Raušer, 1965	1965	yes	Bulgaria. Macedonia.
Leuctridae	Leuctra pseudohippopus Raušer, 1965	1965	yes	Bulgaria. Yugoslavia.
Leuctridae	Leuctra cyrnea Consiglio & Giudicelli, 1965	1965	yes	Corse.
Nemouridae	Protonemura aestiva Kis, 1965	1965	yes	Czechoslovakia. Hungary. Macedonia. Poland. Romania.
Nemouridae	Nemoura monticola Raušer, 1965	1965	yes	Czechoslovakia. Poland.
Nemouridae	Nemoura hamata Kis, 1965	1965	yes	Romania.
Nemouridae	Nemoura ovoidalis Kis, 1965	1965	yes	Romania.
Nemouridae	Protonemura pseudonimborum Kis, 1965	1965	yes	Romania.
Leuctridae	Leuctra cyrnea cyrnea Consiglio & Giudicelli, 1965	1965	yes	Europe: Corsica.
Taeniopterygidae	Brachyptera starmachi Sowa, 1966	1966	yes	Austria. Czechoslovakia. Germany. Poland. Romania.
Perlodidae	Bulgaroperla mirabilis Raušer, 1966	1966	yes	Bulgaria. Turkey.
Leuctridae	Leuctra carpathica Kis, 1966	1966	yes	Czechoslovakia. Hungary. Poland. Romania. Yugoslavia. Ukraine.
Chloroperlidae	Chloroperla susemicheli Zwick, 1967	1967	yes	Austria. Czechoslovakia. France. Germany. Italy. Switzerland.
Chloroperlidae	Chloroperla kisi Zwick, 1967	1967	yes	Czechoslovakia. Poland. Romania.
Capniidae	Capnioneura petricola Giudicelli, 1967	1967	yes	G&V 2011. Italy
Perlodidae	Isoperla oenotriae Consiglio, 1967	1967	yes	Italy.
Leuctridae	Leuctra crimeana Zhiltzova, 1967	1967	yes	Krym. Russia South
Chloroperlidae	Chloroperla nevada Zwick, 1967	1967	yes	Portugal. Spain.
Leuctridae	Leuctra pseudocingulata Mendl, 1968	1968	yes	Austria. Czechoslovakia. France. Germany. Poland.
Nemouridae	Protonemura algovia Mendl, 1968	1968	yes	Austria. France. Germany. Italy. Switzerland.
Nemouridae	Nemoura illiesi Mendl, 1968	1968	yes	Austria. Italy. Macedonia. Slovenia.
Perlodidae	Isoperla auberti Raušer, 1968	1968	yes	Bulgaria.
Leuctridae	Leuctra archimedis Consiglio, 1968	1968	yes	Italy: Sicilia.
Chloroperlidae	Chloroperla kosarovi Braasch, 1969	1969	yes	Albania. Romania. Yugoslavia.
Chloroperlidae	Chloroperla russevi Braasch, 1969	1969	yes	Greece. Romania. Yugoslavia.
Capniidae	Capnioneura aptera Berthélemy, 1969	1969	yes	V&S 2011: Endemic to the Pyrenes.
Leuctridae	Leuctra aptera Kacanski & Zwick, 1970	1970	yes	Bosnia.
Perlodidae	Isoperla inermis Kacanski & Zwick, 1970	1970	yes	Bosnia. Croatia.
Leuctridae	Leuctra bronislawi Sowa, 1970	1970	yes	Bulgaria. Greece. Macedonia. Montenegro, Poland Serbia.
Perlodidae	Isoperla russevi Sowa, 1970	1970	yes	Bulgaria. Macedonia.
Leuctridae	Leuctra joosti Braasch, 1970	1970	yes	Bulgaria. Turkey
Nemouridae	Nemoura braaschi Joost, 1970	1970	yes	Bulgaria. Yugoslavia.
Nemouridae	Nemoura confusa Zwick, 1970	1970	yes	France.
Nemouridae	Nemoura kownackorum Sowa, 1970	1970	yes	Romania.
Leuctridae	Leuctra hippopoides Kacanski & Zwick, 1970	1970	yes	Yugoslavia.
Taeniopterygidae	Brachyptera phthiotica Berthélemy, 1971	1971	yes	Albania. Greece.
Perlodidae	Isoperla illyrica Tabacaru, 1971	1971	yes	Bosnia. Croatia. Italy. Slovenia.
Taeniopterygidae	Brachyptera zwicki Braasch & Joost, 1971	1971	yes	Bulgaria. Turkey.
Nemouridae	Amphinemura sperchiana Berthélemy, 1971	1971	yes	Greece.
Nemouridae	Protonemura praecox graeca Berthélemy, 1971	1971	yes	Greece. Turkey.
Taeniopterygidae	Brachyptera graeca Berthélemy, 1971	1971	yes	Greece. Yugoslavia.
Perlodidae	Isoperla carpathica Kis, 1971	1971	yes	Romania.
Nemouridae	Nemoura viki Lillehammer, 1972	1972	yes	Baltic States. Finland. Norway. Sweden.
Leuctridae	Leuctra signifera jahorinensis Kaćanski, 1972	1972	yes	Bosnia.
Nemouridae	Nemoura pygmaea Braasch & Joost, 1972	1972	yes	Bulgaria.
Nemouridae	Protonemura tarda Braasch, 1972	1972	yes	Bulgaria.
Leuctridae	Leuctra helenae Braasch, 1972	1972	yes	Bulgaria.
Taeniopterygidae	Rhabdiopteryx triangularis Braasch & Joost, 1972	1972	yes	Bulgaria. Macedonia.
Nemouridae	Protonemura strandschaensis Braasch & Joost, 1972	1972	yes	Bulgaria. Turkey.
Nemouridae	Protonemura intricata iberiaca Zwick, 1972	1972	yes	Iberia.
Perlidae	Perla illiesi Braasch & Joost, 1973	1973	yes	Bulgaria. Italy. Turkey. Yugoslavia.
Taeniopterygidae	Rhabdiopteryx navicula Theischinger, 1974	1974	yes	Austria. Bulgaria. Czechoslovakia. Romania. Yugoslavia.
Capniidae	Capnioneura balkanica Baumann & Kaćanski, 1975	1975	yes	Albania. Bulgaria. Greece. Yugoslavia
Nemouridae	Protonemura rauschi Theischinger, 1975	1975	yes	Bosnia. Greece. Macedonia. Serbia. Turkey.
Nemouridae	Protonemura intricata pseudintricata Theischinger, 1975	1975	yes	Greece.
Nemouridae	Protonemura intricata pseudointricata Theischinger, 1975	1975	yes	Greece. Turkey.
Taeniopterygidae	Brachyptera transcaucasica turcica Zwick, 1975	1975	yes	Greece: Dodecanese (Rhodos). Turkey.
Perlodidae	Isoperla orobica Ravizza, 1975	1975	yes	Italy. Switzerland.
Taeniopterygidae	Rhabdiopteryx christinae Theischinger, 1975	1975	yes	Portugal. Spain.
Leuctridae	Leuctra annae Consiglio, 1975	1975	yes	Europe: Sardinia.
Capniidae	Capnioneura balkanica balkanica Baumann & Kaćanski, 1975	1975	yes	V&S 2011. Endemic to "Balkans".
Leuctridae	Leuctra malickyi Braasch & Joost, 1976	1976	yes	Austria.
Nemouridae	Protonemura austriaca Theischinger, 1976	1976	yes	Austria. Czechoslovakia. Germany. Italy. Slovenia.
Nemouridae	Protonemura elisabethae Ravizza, 1976	1976	yes	Italy.
Leuctridae	Leuctra kumanskii Braasch & Joost, 1977	1977	yes	Europe: Bulgaria.
Nemouridae	Amphinemura quadrangularis Zwick, 1978	1978	yes	Bosnia. Macedonia. Greece.
Capniidae	Capnioneura valandovi Ikonomov, 1978	1978	yes	Bulgaria, Greece, Macedonia.
Nemouridae	Nemoura aetolica Zwick, 1978	1978	yes	Greece.
Nemouridae	Nemoura apollo Zwick, 1978	1978	yes	Greece.
Nemouridae	Nemoura caligula Zwick, 1978	1978	yes	Greece.
Nemouridae	Protonemura malickyi Zwick, 1978	1978	yes	Greece.
Leuctridae	Leuctra moreae Zwick, 1978	1978	yes	Greece.
Perlodidae	Isoperla obliqua Zwick, 1978	1978	yes	Greece.
Leuctridae	Leuctra graeca Zwick, 1978	1978	yes	Greece. Macedonia, Montenegro.
Capniidae	Capnioneura balkanica macedonica Ikonomov, 1978	1978	yes	Greece. Macedonia. Montenegro.
Nemouridae	Protonemura cressa Zwick, 1978	1978	yes	Greece: Crete.
Leuctridae	Leuctra cretica Zwick, 1978	1978	yes	Greece: Crete.
Taeniopterygidae	Brachyptera beali cretica Zwick, 1978	1978	yes	Greece: Crete.
Taeniopterygidae	Brachyptera transcaucasica kykladica Zwick, 1978	1978	yes	Greece: Naxos.
Perlodidae	Isoperla ikariae Zwick, 1978	1978	yes	Greece: North Aegean Islands.
Perlodidae	Isoperla tripartita recta Zwick, 1978	1978	yes	Greece: North Aegean Islands.
Leuctridae	Leuctra brevipennis Ravizza, 1978	1978	yes	Italy.
Taeniopterygidae	Taeniopteryx stankovitchi Ikonomov, 1978	1978	yes	Italy. Yugoslavia.
Leuctridae	Leuctra candiae Zwick, 1978	1978	yes	Kriti.
Nemouridae	Amphinemura ohridana Ikonomov, 1978	1978	yes	Yugoslavia.
Nemouridae	Nemoura pesarinii Ravizza & Ravizza Dematteis, 1979	1979	yes	Italy.
Perlodidae	Isoperla vevcianensis Ikonomov, 1980	1980	yes	Albania. Macedonia.
Nemouridae	Nemoura oropensis Ravizza & Ravizza Dematteis, 1980	1980	yes	Italy.
Nemouridae	Nemoura zwicki Sivec, 1980	1980	yes	Macedonia.
Taeniopterygidae	Taeniopteryx fusca Ikonomov, 1980	1980	yes	Macedonia.
Perlodidae	Isoperla breviptera Ikonomov, 1980	1980	yes	Macedonia.
Nemouridae	Protonemura globosa Berthélemy & Whytton da Terra, 1980	1980	yes	Portugal. Spain.
Chloroperlidae	Chloroperla acuta Berthélemy & Whytton da Terra, 1980	1980	yes	Portugal. Spain.
Leuctridae	Leuctra meyi Braasch, 1981	1981	yes	Russia.
Leuctridae	Leuctra istenicae Sivec, 1982	1982	yes	Austria. Slovenia.
Nemouridae	Protonemura julia Nicolai, 1983	1983	yes	Italy.
Nemouridae	Protonemura miatchense Ikonomov, 1983	1983	yes	Macedonia
Taeniopterygidae	Brachyptera macedonica Ikonomov, 1983	1983	yes	Macedonia.
Taeniopterygidae	Rhabdiopteryx doieranensis Ikonomov, 1983	1983	yes	Macedonia. Turkey.
Taeniopterygidae	Brachyptera vera vera Berthélemy & Gonzalez del Tanago, 1983	1983	yes	Spain.
Taeniopterygidae	Brachyptera vera Berthélemy & Gonzalez del Tanago, 1983	1983	yes	Spain.
Capniidae	Capnopsis schilleri balcanica Zwick, 1984	1984	yes	Albania, Bulgaria, Greece, Macedonia.
Leuctridae	Leuctra vesulensis Ravizza & Ravizza Dematteis, 1984	1984	yes	Italy.
Taeniopterygidae	Brachyptera vera cordubensis Berthélemy & Baena-Ruiz, 1984	1984	yes	Spain.
Capniidae	Capnioneura gelesae Berthélemy & Baena-Ruiz, 1984	1984	yes	V&S 2011: endemic to Spain.
Leuctridae	Leuctra pusilla Krno, 1985	1985	yes	Czech Republic, Slovakia.
Leuctridae	Leuctra elisabethae Ravizza, 1985	1985	yes	France. Italy. Switzerland.
Leuctridae	Leuctra auberti Ravizza & Ravizza Dematteis, 1985	1985	yes	Italy.
Nemouridae	Protonemura helenae Nicolai, 1985	1985	yes	Sicily
Leuctridae	Leuctra apenninicola Ravizza, 1988	1988	yes	Italy.
Leuctridae	Leuctra iliberis Sánchez-Ortega & Alba-Tercedor, 1988	1988	yes	Spain.
Leuctridae	Leuctra marinettae Ravizza & Vinçon, 1989	1989	yes	France.
Nemouridae	Amphinemura hibernatarii Pardo, 1989	1989	yes	Spain.
Leuctridae	Leuctra auriensis Membiela, 1989	1989	yes	Spain.
Leuctridae	Leuctra gallaeca Membiela, 1989	1989	yes	Spain.
Leuctridae	Leuctra queyrassiana queyrassiana Ravizza & Vinçon, 1991	1991	yes	France.
Leuctridae	Leuctra queyrassiana Ravizza & Vinçon, 1991	1991	yes	France. Italy.
Leuctridae	Leuctra zwicki Ravizza & Vinçon, 1991	1991	yes	France. Italy.
Nemouridae	Nemoura lucana Nicolai & Fochetti, 1991	1991	yes	Italy.
Leuctridae	Leuctra canavensis Ravizza & Ravizza Dematteis, 1992	1992	yes	Italy.
Leuctridae	Leuctra balearica Pardo & Zwick, 1993	1993	yes	Balearic Islands
Perlodidae	Isoperla kir Fochetti & Vinçon, 1993	1993	yes	Corse.
Leuctridae	Leuctra kykladica Pardo & Zwick, 1993	1993	yes	Cyclades Islands.
Leuctridae	Leuctra rhodoica Pardo & Zwick, 1993	1993	yes	Dodecanese Islands.
Nemouridae	Protonemura canigolensis Zwick & Vinçon, 1993	1993	yes	E. Pyrenees
Nemouridae	Protonemura culmenis Zwick & Vinçon, 1993	1993	yes	France.
Leuctridae	Leuctra berthelemyi Zwick & Vinçon, 1993	1993	yes	France. Spain.
Leuctridae	Leuctra hexacanthoides Zwick & Vinçon, 1993	1993	yes	France. Spain.
Leuctridae	Leuctra thomasi Zwick & Vinçon, 1993	1993	yes	France. Spain.
Leuctridae	Leuctra aegaeica Pardo & Zwick, 1993	1993	yes	Greece.
Leuctridae	Leuctra tunisica Pardo & Zwick, 1993	1993	yes	Greece.
Leuctridae	Leuctra franzi paenibaetica Sánchez-Ortega & Ropero-Montero, 1993	1993	yes	Iberia.
Leuctridae	Leuctra vinconi vinconi Ravizza & Ravizza Dematteis, 1993	1993	yes	Italy.
Leuctridae	Leuctra vinconi Ravizza & Ravizza Dematteis, 1993	1993	yes	Italy. Switzerland.
Leuctridae	Leuctra minoica Pardo & Zwick, 1993	1993	yes	Kriti.
Leuctridae	Leuctra joani Vinçon & Pardo, 1994	1994	yes	France.
Leuctridae	Leuctra ravizzai Ravizza Dematteis & Vinçon, 1994	1994	yes	France. Italy.
Leuctridae	Leuctra clerguae Vinçon & Pardo, 1994	1994	yes	France. Spain.
Leuctridae	Leuctra vinconi aubertorum Ravizza & Ravizza Dematteis, 1994	1994	yes	Switzerland.
Leuctridae	Leuctra ariega Pardo & Vinçon, 1995	1995	yes	France.
Nemouridae	Nemoura rivorum Ravizza & Ravizza Dematteis, 1995	1995	yes	France. Italy.
Perlodidae	Besdolus ravizzarum Zwick & Weinzierl, 1995	1995	yes	France. Italy.
Leuctridae	Leuctra subalpina Vinçon, Ravizza & Aubert, 1995	1995	yes	France. Italy. Germany. Switzerland.
Leuctridae	Leuctra ameliae Vinçon & Ravizza, 1996	1996	yes	France. Italy.
Leuctridae	Leuctra garumna Vinçon & Ravizza, 1996	1996	yes	France. Spain.
Taeniopterygidae	Taeniopteryx mercuryi Fochetti & Nicolai, 1996	1996	yes	Italy.
Perlidae	Helenoperla malickyi Sivec, 1997	1997	yes	Greece.
Nemouridae	Protonemura brittaini Vinçon & Ravizza, 1999	1999	yes	Spain.
Nemouridae	Protonemura fusunae Vinçon & Ravizza, 1999	1999	yes	Spain.
Nemouridae	Protonemura isabellae Vinçon & Ravizza, 1999	1999	yes	Spain.
Taeniopterygidae	Rhabdiopteryx antoninoi Vinçon & Ravizza, 1999	1999	yes	Spain.
Leuctridae	Leuctra microstyla microstyla Vinçon & Ravizza, 2000	2000	yes	Spain.
Leuctridae	Leuctra microstyla nalon Vinçon & Ravizza, 2000	2000	yes	Spain.
Leuctridae	Leuctra microstyla saja Vinçon & Ravizza, 2000	2000	yes	Spain.
Leuctridae	Leuctra microstyla Vinçon & Ravizza, 2000	2000	yes	Spain.
Leuctridae	Leuctra cyrnea incudensis Vinçon & Ravizza, 2000	2000	yes	Europe: Corsica.
Nemouridae	Protonemura aroania Tierno de Figueroa & Fochetti, 2001	2001	yes	Greece.
Taeniopterygidae	Brachyptera berkii Kazanci, 2001	2001	yes	Greece: Crete. Turkey.
Perlodidae	Isoperla zwicki Tierno de Figueroa & Fochetti, 2001	2001	yes	Italy.
Perlidae	Perla carantana Sivec & Graf, 2002	2002	yes	Austria, Slovenia
Capniidae	Capnioneura narcea Vinçon & Sánchez-Ortega, 2002	2002	yes	V&S 2011: Iberian Pen. Spain.
Nemouridae	Nemoura pseudoerratica Vinçon & Pardo, 2003	2003	yes	France. Spain.
Leuctridae	Leuctra queyrassiana orsiera Ravizza & Vinçon, 2003	2003	yes	Italy.
Nemouridae	Nemoura xistralensis Vinçon & Pardo, 2003	2003	yes	Spain.
Nemouridae	Protonemura androsiana Pardo & Zwick, 2004	2004	yes	Greece: Andros, Cyclades.
Leuctridae	Leuctra astridae Graf, 2005	2005	yes	Austria
Nemouridae	Protonemura zhiltzovae Vinçon & Ravizza, 2005	2005	yes	France.
Leuctridae	Leuctra gardinii Ravizza, 2005	2005	yes	Italy.
Perlodidae	Isoperla luzoni Tierno de Figueroa, 2005	2005	yes	Spain
Nemouridae	Protonemura ausonia padana Vinçon & Ravizza, 2005	2005	yes	Western Alps, N. Apennines
Leuctridae	Leuctra mortoni feheri Murányi, 2007	2007	yes	Albania, Montenegro and Bulgaria
Nemouridae	Nemoura anas Murányi, 2007	2007	yes	Albania, Montenegro and Macedonia
Leuctridae	Leuctra malcor Murányi, 2007	2007	yes	Albania.
Nemouridae	Nemoura asceta Murányi, 2007	2007	yes	Albania. Turkey.
Leuctridae	Leuctra dalmoni Vinçon & Murányi, 2007	2007	yes	Czech Republic, France, Germany, Hungary, Macedonia, Poland, Romania, Slovenia, Slovakia.
Leuctridae	Leuctra dylani Graf, 2007	2007	yes	Italy.
Nemouridae	Nemoura vinconi Murányi, 2007	2007	yes	Europe: Albania.
Perlodidae	Besdolus illyricus Kovács & Zwick, 2008	2008	yes	Albania. Montenegro.
Chloroperlidae	Siphonoperla ottomoogi Graf, 2008	2008	yes	Austria.
Taeniopterygidae	Rhabdiopteryx harperi Vinçon & Murányi, 2009	2009	yes	France.
Nemouridae	Nemoura sabina Fochetti & Vinçon, 2009	2009	yes	Europe: Italy.
Leuctridae	Tyrrhenoleuctra antoninoi Fochetti & Tierno de Figueroa, 2009	2009	yes	Europe: Spain.
Leuctridae	Leuctra hansmalickyi Graf, 2010	2010	yes	Bulgaria.
Nemouridae	Protonemura gevi Tierno de Figueroa & Lopez-Rodriguez, 2010	2010	yes	Europe: Spain.
Leuctridae	Leuctra muranyii Vinçon & Graf, 2011	2011	yes	Austria, Italy, Switzerland.
Leuctridae	Leuctra juliettae Vinçon & Graf, 2011	2011	yes	Endemic to Lessini Mountains of Italy.
Taeniopterygidae	Brachyptera kontschani Murányi, 2011	2011	yes	Greece.
Perlodidae	Isoperla pesici Murányi, 2011	2011	yes	Macedonia, Montenegro.
Perlodidae	Isoperla morenica Tierno de Figueroa & Luzón-Ortega, 2011	2011	yes	Spain: S Iberian Peninsula.
Perlodidae	Isoperla autumnalis Murányi, 2011	2011	yes	Europe: Montenegro.
Perlodidae	Isoperla citrina Murányi, 2011	2011	yes	Europe: Albania.
Perlodidae	Perlodes floridus peloponnesiacus Kovács & Vinçon, 2012	2012	yes	Europe: Greece.
Perlodidae	Perlodes floridus floridus Kovács & Vinçon, 2012	2012	yes	Greece. Yugoslavia.
Chloroperlidae	Siphonoperla korab Graf, 2012	2012	yes	Europe: Macedonia.
Perlodidae	Isoperla prokopovi Zhiltzova & Zwick, 2012	2012	yes	Europe: Ukraine.
Perlodidae	Perlodes floridus Kovács & Vinçon, 2012	2012	yes	Europe: Greece. Montenegro.
Leuctridae	Tyrrhenoleuctra lusohispanica Tierno de Figueroa & Fochetti, 2013	2013	yes	Europe: Portugal.
Perlodidae	Isoperla claudiae Graf & Konar, 2014	2014	yes	Austria
Capniidae	Zwicknia acuta Murányi & Orci, 2014	2014	yes	Austria, Germany, Hungary, Macedonia, Serbia, Slovakia.
Capniidae	Zwicknia rupprechti Murányi, Orci & Gamboa, 2014	2014	yes	Croatia, Hungary.
Capniidae	Zwicknia westermanni Boumans & Murányi, 2014	2014	yes	France. Germany. Switzerland.
Capniidae	Zwicknia kovacsi Murányi & Gamboa, 2014	2014	yes	Romania
Capniidae	Zwicknia komica Murányi & Boumans, 2014	2014	yes	European Russia: Komi Republic
Capniidae	Zwicknia ledoarei Reding, Launay, Ruffoni, Vinçon & Boumans, 2016	2016	yes	France. Switzerland.
Nemouridae	Protonemura jurassica Reding, Bolard & Vinçon, 2017	2017	yes	Europe: France.
Perlodidae	Isoperla vjosae Graf & Vitecek, 2018	2018	yes	Albania

## Sheet: China
Family	Species	Year	Described in	Distribution
Perlodidae	Stavsolus tenninus (Needham, 1905)	1905	no	China: Jilin. Russia: Far East. Japan: Honshu, Kyusyu, Shikoku.
Perlidae	Togoperla canilimbata (Enderlein, 1909)	1909	no	China: Guangdong, Guangxi, Guizhou. Vietnam.
Nemouridae	Indonemoura jacobsoni (Klapálek, 1912)	1912	no	Bali. China: Hainan. Java. Malaya. Sumatra.
Perlidae	Agnetina extrema (Navás, 1912)	1912	no	China. Russia: Eastern and western Siberia, Altai-Gebiet, Russian Far East, Mongolia.
Perlodidae	Arcynopteryx polaris Klapálek, 1912	1912	no	China: Manchuria. Korea. Mongolia. Siberia; Altay, Irkutsk, West Siberia, Krasnoyarsk, Yakutiya, Chita, Tuva. Russian Far East: Kamchatka.
Capniidae	Mesocapnia variabilis (Klapálek, 1920)	1920	no	Canada: BC, YK. China: Innner Mongolia. Mongolia. N Europe (V&S 2011). Russian Far East. Siberia. USA: AK.
Nemouridae	Nemoura papilla Okamoto, 1922	1922	no	China: Henan, Ningxia (Inner Mongolia), Gansu. Japan: Hokkaido, Honshu. Russia: South Khabarovskiy Kray, Amurskaya, Primorskiy Kray, Sakhalin.
Capniidae	Eucapnopsis stigmatica Okamoto, 1922	1922	no	China: Xinjiang. Eastern Himalayas. Japan. Korea.
Leuctridae	Rhopalopsole subnigra Okamoto, 1922	1922	no	China: Taiwan. Japan
Perlodidae	Isoperla lunigera (Klapálek, 1923)	1923	no	China: Xinjiang. Russia: Altai Mnts., Sayan Mnts., Transbaikal Region, Amur Region, Khabarovsky, Primorsky Regions; Mongolia.
Chloroperlidae	Alloperla mediata (Navás, 1925)	1925	no	Korea. Mongolia. Russia: Primorsky, Sakhalin, Kunashir, Kuril Is., Shikotan. China: Heilongjiang.
Nemouridae	Amphinemura mirabilis (Martynov, 1928)	1928	no	Afghanistan. China: Xinjiang. East Aegean Is. Europe: Sweden. Iran, Turkey, Caucasus.
Nemouridae	Indonemoura assami (Aubert, 1967)	1967	no	Bhutan. China: Xizang (Tibet). India: Arunachal Pradesh, Assam, Meghalaya, West Bengal. Nepal.
Nemouridae	Indonemoura shergaoni (Aubert, 1967)	1967	no	Bhutan. China: Xizang (Tibet). India: Arunachal Pradesh, Assam, West Bengal.
Leuctridae	Perlomyia levanidovae (Zhiltzova, 1975)	1975	no	China: Liaoning. North Korea. Russia: Primorsky. South Korea.
Perlodidae	Isoperla eximia Zapekina-Dulkeit, 1975	1975	no	China
Capniidae	Mesocapnia gorodkovi Zhiltzova & Baumann, 1986	1986	no	China: Inner Mongolia. Russian Far East.
Perlidae	Neoperla mnong Stark, 1987	1987	no	China: Guangdong, Guangxi. Vietnam.
Perlidae	Neoperla yao Stark, 1987	1987	no	Vietnam. China: Guangxi, Guangdong.
Perlodidae	Stavsolus manchuricus Teslenko, 1999	1999	no	China: Liaoning. Russia: Far Eastern.
Styloperlidae	Cerconychia sapa Stark & Sivec, 2007	2007	no	China: Yunnan. Vietnam.
Perlodidae	Helopicus infuscatus (Newman, 1838)	1838	yes	China: Hong Kong.
Perlodidae	Filchneria mongolica (Klapálek, 1901)	1901	yes	China: Shaanxi. Mongolia. Russian: Buryatiya, Amur, Primorskyi.
Nemouridae	Nemoura securigera Klapálek, 1908	1908	yes	China: Gansu, Nei Mongol (Inner Mongolia), Shaanxi.
Perlodidae	Filchneria tau (Klapálek, 1908)	1908	yes	China: Shaanxi.
Pteronarcyidae	Pteronarcys sachalina Klapálek, 1908	1908	yes	China: Jilin. Far East Russia: Amur, Sachalin. Korea.
Perlidae	Paragnetina lutescens Navás, 1911	1911	yes	South China
Perlidae	Agnetina brevipennis (Navás, 1912)	1912	yes	China: Xinjiang. Europe: Poland; Eastern Palearctic from a Altai Mts. and Mongolia to Far East including Sakhalin.
Perlidae	Agnetina praeusta (Klapálek, 1912)	1912	yes	Vietnam.
Perlidae	Kamimuria amoena Klapálek, 1912	1912	yes	China: Qinghai.
Perlidae	Kamimuria coarctata Klapálek, 1912	1912	yes	China: Beijing.
Perlidae	Kamimuria fulvescens Klapálek, 1912	1912	yes	China: Gansu, Sichuan, Xizang (Tibet).
Perlidae	Paragnetina chinensis (Klapálek, 1912)	1912	yes	China: Central.
Perlodidae	Perlodinella kozlovi Klapálek, 1912	1912	yes	China: Gansu, Qinghai, Sichuan, Xizang (Tibet).
Perlodidae	Perlodinella unimacula Klapálek, 1912	1912	yes	China: Qinghai.
Perlodidae	Protarcys caudata Klapálek, 1912	1912	yes	China: Sichuan.
Perlodidae	Protarcys lutescens Klapálek, 1912	1912	yes	China: Sichuan.
Perlidae	Claassenia caudata (Klapálek, 1916)	1916	yes	China: Sichuan.
Perlidae	Claassenia gigas (Klapálek, 1916)	1916	yes	China: Sichuan.
Perlidae	Claassenia radiata (Klapálek, 1916)	1916	yes	China: Jilin.
Perlidae	Gibosia perspicillata Klapálek, 1916	1916	yes	China: Hong Kong.
Perlidae	Kamimuria integra (Klapálek, 1916)	1916	yes	China: Gansu.
Perlidae	Agnetina chrysodes (Navás, 1919)	1919	yes	China: Vietnam.
Perlidae	Oyamia nigribasis Banks, 1920	1920	yes	China: Jilin.
Perlidae	Kamimuria brunneicornis (Klapálek, 1921)	1921	yes	China: Jiangxi.
Perlidae	Neoperla foveolata Klapálek, 1921	1921	yes	China: Hong Kong.
Perlidae	Paragnetina excavata Klapálek, 1921	1921	yes	China: Guangxi.
Perlidae	Paragnetina lacrimosa Klapálek, 1921	1921	yes	China: Fujian.
Perlidae	Paragnetina ochrocephala Klapálek, 1921	1921	yes	China: Shaanxi.
Perlidae	Paragnetina schenklingi Klapálek, 1921	1921	yes	China: Jiangxi.
Perlidae	Togoperla perpicta Klapálek, 1921	1921	yes	China: Fujian, Hong Kong, Zhejiang. Vietnam.
Perlidae	Togoperla tricolor Klapálek, 1921	1921	yes	China: Fujian, Jiangxi, Zhejiang.
Perlodidae	Mesoperlina ochracea Klapálek, 1921	1921	yes	China: Xinjiang. Iran.
Nemouridae	Mesonemoura vaillanti (Navás, 1922)	1922	yes	Afghanistan. China: Gansu, Qinghai. India: Himachal Pradesh. Pakistan: Tajikistan.
Perlidae	Neoperla cavaleriei (Navás, 1922)	1922	yes	China: Guangdong, Guangxi, Guizhou, Henan, Hubei, Taiwan, Yunnan. Thailand. Vietnam.
Perlodidae	Isoperla nanchana Navás, 1922	1922	yes	China: Jiangxi.
Perlidae	Claassenia tincta (Navás, 1923)	1923	yes	China: Guizhou.
Perlodidae	Isoperla praetexta (Klapálek, 1923)	1923	yes	China: Sichuan.
Nemouridae	Amphinemura sinensis (Wu, 1926)	1926	yes	China: Beijing, Henan, Jiangsu, Shaanxi.
Nemouridae	Nemoura nankinensis Wu, 1926	1926	yes	China: Jiangsu.
Perlidae	Paragnetina esquiroli Navás, 1926	1926	yes	China: Guangxi, Guizhou?
Perlidae	Togoperla fortunati (Navás, 1926)	1926	yes	China: Fujian, Guizhou, Sichuan. Vietnam.
Nemouridae	Nemoura needhamia Wu, 1927	1927	yes	China: Beijing.
Nemouridae	Nemoura hangchowensis Chu, 1928	1928	yes	China: Zhejiang.
Leuctridae	Paraleuctra orientalis (Chu, 1928)	1928	yes	China: Gansu, Henan, Shaanxi, and Zhejiang. Russia: Siberia.
Perlidae	Neoperla sinensis Chu, 1928	1928	yes	China: Zhejiang.
Peltoperlidae	Microperla geei Chu, 1928	1928	yes	China: Henan, Zhejiang.
Nemouridae	Nemoura geei Wu, 1929	1929	yes	China: Beijing, Nei Mongol (Inner Mongolia), Shandong. Korea. Russian Far East.
Perlidae	Flavoperla biocellata Chu, 1929	1929	yes	China: Zhejiang.
Perlidae	Kamimuria simplex (Chu, 1929)	1929	yes	China: Zhejiang.
Perlidae	Neoperla flavescens Chu, 1929	1929	yes	China: Fujian, Henan, Shanxi, Zhejiang.
Perlidae	Neoperla minor Chu, 1929	1929	yes	China: Zhejiang.
Perlidae	Neoperla limbatella Navás, 1933	1933	yes	China: Fujian, Guangdong, Guangxi, Hunan, Hubei, Jiangxi, Shangdong, Sichuan, Yunnan, Zhejiang.
Perlidae	Paragnetina pieli Navás, 1933	1933	yes	China: Guangdong, Zhejiang.
Perlidae	Sinacroneuria flavata (Navás, 1933)	1933	yes	China: Zhejiang.
Perlodidae	Perlodes sinensis Navás, 1933	1933	yes	China: Gansu.
Chloroperlidae	Haploperla ussurica Navás, 1934	1934	yes	China: Heilongjiang. Russian Far East.
Perlidae	Acroneuria grahamia Wu & Claassen, 1934	1934	yes	China: Sichuan.
Perlidae	Claassenia semibrachyptera Wu & Claassen, 1934	1934	yes	China: Fujian, Gansu, Sichuan.
Perlidae	Kamimuria klapaleki (Wu & Claassen, 1934)	1934	yes	China: Sichuan.
Perlidae	Kiotina kelloggi Wu & Claassen, 1934	1934	yes	China: Fujian.
Perlidae	Neoperla bilineata Wu & Claassen, 1934	1934	yes	China: Sichuan.
Perlidae	Neoperla chui Wu & Claassen, 1934	1934	yes	China: Sichuan.
Perlidae	Neoperla microtumida Wu & Claassen, 1934	1934	yes	China: Szechuan. Thailand.
Perlidae	Neoperla quadrata Wu & Claassen, 1934	1934	yes	China: Shaanxi, Sichuan. India. North Korea. South Korea.
Perlidae	Paragnetina indentata Wu & Claassen, 1934	1934	yes	China: Sichuan.
Perlidae	Tyloperla attenuata (Wu & Claassen, 1934)	1934	yes	China: Sichuan.
Perlodidae	Isoperla fengi Wu & Claassen, 1934	1934	yes	China: Jilin.
Perlodidae	Isoperla sowerbyi Wu & Claassen, 1934	1934	yes	China: Jilin.
Perlodidae	Perlodes lobata Wu & Claassen, 1934	1934	yes	China: Sichuan.
Perlodidae	Perlodes truncata Wu & Claassen, 1934	1934	yes	China: Tibet.
Peltoperlidae	Cryptoperla sinensis (Wu & Claassen, 1934)	1934	yes	China: Sichuan.
Nemouridae	Amphinemura chui Wu, 1935	1935	yes	China: Zhejiang.
Nemouridae	Amphinemura claassenia (Wu, 1935)	1935	yes	China: Jiangxi.
Nemouridae	Amphinemura kiangsiensis (Wu, 1935)	1935	yes	China: Jiangxi.
Nemouridae	Indonemoura macrolamellata (Wu, 1935)	1935	yes	China: Jiangxi, Zhejiang.
Nemouridae	Mesonemoura flagellata (Wu, 1935)	1935	yes	China:Jiangxi.
Nemouridae	Nemoura matangshanensis Wu, 1935	1935	yes	China: Jiangxi.
Taeniopterygidae	Mesyatsia karakorum (Šámal, 1935)	1935	yes	China: Xizang (Tibet). India. Nepal. Pakistan.
Perlidae	Agnetina navasi (Wu, 1935)	1935	yes	China: Zhejiang.
Perlidae	Agnetina quadrituberculata (Wu, 1935)	1935	yes	China: Fujian, Guangxi.
Perlidae	Claassenia bischoffi (Wu, 1935)	1935	yes	China: Guangdong.
Perlidae	Kamimuria chingtechenensis Wu, 1935	1935	yes	China: Jiangxi.
Perlidae	Kamimuria jeanneli Wu, 1935	1935	yes	China: Zhejiang.
Perlidae	Kamimuria melli Wu, 1935	1935	yes	China: Guangdong.
Perlidae	Neoperla infuscata Wu, 1935	1935	yes	China: Guangdong, Sichuan.
Perlidae	Neoperla lushana Wu, 1935	1935	yes	China: Zhejiang. India: West Bengal.
Perlidae	Neoperla tingwushanensis Wu, 1935	1935	yes	China: Guangdong.
Perlidae	Sinacroneuria yiui (Wu, 1935)	1935	yes	China: Jiangxi.
Perlodidae	Filchneria kuenluensis (Šámal, 1935)	1935	yes	China: Xinjiang. West Himalaya.
Perlodidae	Isoperla yangi Wu, 1935	1935	yes	China: Jiangxi.
Styloperlidae	Styloperla spinicercia Wu, 1935	1935	yes	China: Fujian, Guangdong.
Perlidae	Kamimuria infumata (Navás, 1936)	1936	yes	China: Gansu.
Perlidae	Kamimuria ramosa Navás, 1936	1936	yes	China: Gansu.
Perlidae	Kamimuria taoi Wu, 1936	1936	yes	China: Guangxi.
Perlidae	Paragnetina hummelina (Navás, 1936)	1936	yes	China, Sichuan.
Perlidae	Perla orientalis Claassen, 1936	1936	yes	China: Guizhou.
Perlodidae	Filchneria furcifera Navás, 1936	1936	yes	China: Xinjiang.
Perlodidae	Hedinia implexa Navás, 1936	1936	yes	China: Gansu.
Perlidae	Kiotina collaris (Banks, 1937)	1937	yes	china: Taiwan.
Perlidae	Neoperla tuberculata Wu, 1937	1937	yes	China: Fujian, Zhejiang.
Perlidae	Perla comstocki Wu, 1937	1937	yes	China: Manchuria.
Peltoperlidae	Microperla retroloba (Wu, 1937)	1937	yes	China: Gansu, Henan.
Nemouridae	Amphinemura cryptocercia (Wu, 1938)	1938	yes	China: Gansu.
Nemouridae	Amphinemura licenti (Wu, 1938)	1938	yes	China: Gansu.
Nemouridae	Amphinemura maoi (Wu, 1938)	1938	yes	China: Hunan, Sichuan.
Nemouridae	Amphinemura microcercia (Wu, 1938)	1938	yes	China: Zhejiang.
Nemouridae	Amphinemura mokanshanensis (Wu, 1938)	1938	yes	China: Zhejiang.
Nemouridae	Amphinemura pieli (Wu, 1938)	1938	yes	China: Zhejiang.
Nemouridae	Amphinemura trassaerti (Wu, 1938)	1938	yes	China: Gansu.
Nemouridae	Nemoura janeti Wu, 1938	1938	yes	China: Guizhou, Hebei, Henan, Shaanxi, Sichuan, Zhejiang.
Chloroperlidae	Alloperla erectospina Wu, 1938	1938	yes	China: Gansu.
Chloroperlidae	Sweltsa longistyla (Wu, 1938)	1938	yes	China: Gansu. Henan, Hubei, Ningxia (Inner Mongolia), Shaanxi.
Chloroperlidae	Sweltsa recurvata (Wu, 1938)	1938	yes	China: Gansu.
Perlidae	Acroneuria hainana Wu, 1938	1938	yes	China: Hainan.
Perlidae	Agnetina multispinosa (Wu, 1938)	1938	yes	China: Guangxi, Sichuan, Xizang (Tibet).
Perlidae	Etrocorema hochii (Wu, 1938)	1938	yes	China: Hainan.
Perlidae	Kamimuria chungnanshana Wu, 1938	1938	yes	China: Gansu, Shaanxi.
Perlidae	Kamimuria kirinensis Wu, 1938	1938	yes	China: Jilin.
Perlidae	Kamimuria magna Wu, 1938	1938	yes	China: Shanxi.
Perlidae	Kamimuria manchuriana Wu, 1938	1938	yes	China: Jilin. North Korea
Perlidae	Kamimuria tienmushanensis Wu, 1938	1938	yes	China: Zhejiang.
Perlidae	Kiotina chekiangensis (Wu, 1938)	1938	yes	China: Fujian, Zhejiang.
Perlidae	Kiotina nigra (Wu, 1938)	1938	yes	China: Fujian, Zhejiang.
Perlidae	Neoperla longispina Wu, 1938	1938	yes	China: Hainan.
Perlidae	Neoperlops cheni (Wu, 1938)	1938	yes	China: Guangxi.
Perlidae	Perlesta spatulata Wu, 1938	1938	yes	China: Zhejiang.
Perlidae	Phanoperla pallipennis (Banks, 1938)	1938	yes	China: Hainan.
Perlidae	Sinacroneuria quadriplagiata (Wu, 1938)	1938	yes	China: Zhejiang.
Perlodidae	Filchneria heteroptera (Wu, 1938)	1938	yes	China: Liaoning, Gansu, Jilin.
Perlodidae	Isoperla curvispina Wu, 1938	1938	yes	China: Jilin.
Perlodidae	Isoperla ordosi Wu, 1938	1938	yes	China: Nei Mongol (Inner Mongolia).
Perlodidae	Isoperla retroloba Wu, 1938	1938	yes	China.
Perlodidae	Perlodinella microlobata Wu, 1938	1938	yes	China: Gansu, Liaoning or Ningxia, Shanxi.
Nemouridae	Nemoura arlingtoni Wu, 1939	1939	yes	China: Yunnan.
Nemouridae	Nemoura spinosa Wu, 1939	1939	yes	China: Guizhou, Shaanxi, Yunnan. India: Mizoram
Nemouridae	Nemoura yunnanensis Wu, 1939	1939	yes	China: Yunnan.
Chloroperlidae	Suwallia teleckojensis (Šámal, 1939)	1939	yes	China: Inner Mongolia. Mongolia. Russia: Siberia Altai, Kamtchatka, Magadan.
Perlidae	Chinoperla nigrifrons (Banks, 1939)	1939	yes	China: Hainan
Perlidae	Kiotina chiangi (Banks, 1939)	1939	yes	China: Guangdong, Jiangxi.
Perlidae	Kiotina resplendens Banks, 1939	1939	yes	China: Guangdong.
Perlidae	Neoperlops gressitti Banks, 1939	1939	yes	China: Guangdong.
Perlidae	Neoperlops obscuripennis Banks, 1939	1939	yes	China: Guangdong.
Perlidae	Paragnetina insignis Banks, 1939	1939	yes	China: Guangxi.
Perlidae	Agnetina armata (Banks, 1940)	1940	yes	China: Sichuan.
Perlidae	Kamimuria liui (Wu, 1940)	1940	yes	China: Shaanxi, Sichuan, Yunnan. Nepal.
Peltoperlidae	Cryptoperla chiangi (Banks, 1940)	1940	yes	China: Sichuan.
Nemouridae	Nemoura manchuriana Uéno, 1941	1941	yes	China: Heilongjiang.
Capniidae	Capnia cordata Kimmins, 1947	1947	yes	China: Xizang (Tibet).
Capniidae	Capnia montivaga Kimmins, 1947	1947	yes	China: Xizang (Tibet).
Capniidae	Capnia pedestris Kimmins, 1947	1947	yes	China: Xizang (Tibet).
Capniidae	Capnia tibetana Kimmins, 1947	1947	yes	China: Xizang (Tibet).
Taeniopterygidae	Kyphopteryx dorsalis Kimmins, 1947	1947	yes	China: Xizang (Tibet). India: Sikkim.
Perlodidae	Neofilchneria uncata (Kimmins, 1947)	1947	yes	China: Xizang (Tibet).
Perlodidae	Perlodinella apicalis Kimmins, 1947	1947	yes	China: Xizang (Tibet).
Styloperlidae	Styloperla inae Chao, 1947	1947	yes	China: Fujian.
Styloperlidae	Styloperla wui Chao, 1947	1947	yes	China: Fujian, Guizhou.
Perlidae	Acroneuria omeiana Wu, 1948	1948	yes	China: Sichuan.
Perlidae	Chinoperla nigroflavata (Wu, 1948)	1948	yes	China: Fujian.
Perlidae	Claassenia magna Wu, 1948	1948	yes	China: Fujian.
Perlidae	Flavoperla ovalolobata (Wu, 1948)	1948	yes	China: Fujian.
Perlidae	Furcaperla bifurcata (Wu, 1948)	1948	yes	China: Fujian, Guangxi.
Perlidae	Kamimuria cheni Wu, 1948	1948	yes	China: Guangxi.
Perlidae	Kamimuria crassispina Wu, 1948	1948	yes	China: Sichuan.
Perlidae	Kamimuria longispina Wu, 1948	1948	yes	China: Guangxi.
Perlidae	Kamimuria robusta Wu, 1948	1948	yes	China: Fujian.
Perlidae	Kamimuria tenuispina Wu, 1948	1948	yes	China: Sichuan.
Perlidae	Kiotina albopila (Wu, 1948)	1948	yes	China: Fujian.
Perlidae	Kiotina quadrituberculata Wu, 1948	1948	yes	China: Fujian, Jiangxi.
Perlidae	Kiotina spatulata Wu, 1948	1948	yes	China: Sichuan.
Perlidae	Neoperla curvispina Wu, 1948	1948	yes	China: Guangxi.
Perlidae	Neoperla rotunda Wu, 1948	1948	yes	China: Guangxi.
Perlidae	Neoperla truncata Wu, 1948	1948	yes	China: Guangxi, Sichuan.
Perlidae	Perlesta chaoi Wu, 1948	1948	yes	China: Fujian, Gansu, Shaanxi.
Nemouridae	Amphinemura fleurdelia (Wu, 1949)	1949	yes	China: Guangdong, Fujian.
Nemouridae	Amphinemura furcospinata (Wu, 1949)	1949	yes	China: Fujian.
Nemouridae	Amphinemura spinata (Wu, 1949)	1949	yes	China: Fujian.
Nemouridae	Indonemoura longiplatta (Wu, 1949)	1949	yes	China: Fujian.
Nemouridae	Protonemura recurvata (Wu, 1949)	1949	yes	China: Fujian.
Nemouridae	Protonemura trifurcata (Wu, 1949)	1949	yes	China: Fujian.
Leuctridae	Rhopalopsole bispina (Wu, 1949)	1949	yes	China: Fujian, Sichuan.
Leuctridae	Rhopalopsole recurvispina (Wu, 1949)	1949	yes	China: Fujian.
Leuctridae	Rhopalopsole spiniplatta (Wu, 1949)	1949	yes	China: Fujian.
Perlidae	Agnetina spinata (Wu, 1949)	1949	yes	China: Sichuan.
Nemouridae	Amphinemura forcipiloba (Wu, 1962)	1962	yes	China: Sichuan.
Nemouridae	Amphinemura rostroloba (Wu, 1962)	1962	yes	China: Yunnan.
Nemouridae	Amphinemura triramia (Wu, 1962)	1962	yes	China: Yunnan.
Nemouridae	Illiesonemoura tuberostyla (Wu, 1962)	1962	yes	China: Sichuan.
Nemouridae	Nemoura cochleocercia Wu, 1962	1962	yes	China: Sichuan, Yunnan.
Nemouridae	Sphaeronemoura hamistyla (Wu, 1962)	1962	yes	China: Yunnan.
Perlidae	Agnetina duplistyla (Wu, 1962)	1962	yes	China: Yunnan.
Perlidae	Agnetina gladiata (Wu, 1962)	1962	yes	China: Yunnan.
Perlidae	Brahmana flavomarginata Wu, 1962	1962	yes	China: Gansu, Shaanxi, Yunnan.
Perlidae	Gibosia bispinata Wu, 1962	1962	yes	China: Yunnan.
Perlidae	Kamimuria nigrita (Wu, 1962)	1962	yes	China: Yunnan
Perlidae	Kamimuria orthogonia (Wu, 1962)	1962	yes	China: Sichuan.
Perlidae	Kamimuria trapezoidea Wu, 1962	1962	yes	China: Yunnan.
Perlidae	Neoperla obscurofulva (Wu, 1962)	1962	yes	China: Yunnan.
Perlidae	Tyloperla transversa (Wu, 1962)	1962	yes	China: Yunnan.
Styloperlidae	Styloperla flectospina (Wu, 1962)	1962	yes	China: Yunnan.
Peltoperlidae	Peltoperlopsis nigrifulva (Wu, 1962)	1962	yes	China: Yunnan.
Perlidae	Neoperla banksi (Illies, 1966)	1966	yes	China: Guangdong. Thailand.
Chloroperlidae	Alloperla thompsoni Nelson & Hanson, 1968	1968	yes	China: Heilongjiang.
Chloroperlidae	Utaperla orientalis Nelson & Hanson, 1969	1969	yes	China: Heilongjiang.
Nemouridae	Amphinemura zimmermanni Joost, 1970	1970	yes	China: Xinjiang.
Chloroperlidae	Haploperla lepnevae Zhiltzova & Zwick, 1971	1971	yes	China: Heilongjiang. Russia: Amur. Mongolia.
Nemouridae	Amphinemura claviloba (Wu, 1973)	1973	yes	China. Gansu, Sichuan.
Nemouridae	Amphinemura cornuloba (Wu, 1973)	1973	yes	China: Yunnan.
Nemouridae	Amphinemura curvispina (Wu, 1973)	1973	yes	China: Guangxi, Hunan, Fujian, Zhejiang.
Nemouridae	Amphinemura dentiloba (Wu, 1973)	1973	yes	China: Yunnan.
Nemouridae	Amphinemura falciloba (Wu, 1973)	1973	yes	China: Gansu.
Nemouridae	Amphinemura fililoba (Wu, 1973)	1973	yes	China: Yunnan.
Nemouridae	Amphinemura furcostyla (Wu, 1973)	1973	yes	China: Sichuan.
Nemouridae	Amphinemura hastata (Wu, 1973)	1973	yes	China: Guangxi.
Nemouridae	Amphinemura multispina (Wu, 1973)	1973	yes	China: Shaanxi, Sichuan.
Nemouridae	Amphinemura unihamata (Wu, 1973)	1973	yes	China: Shaanxi, Sichuan.
Nemouridae	Mesonemoura multispira (Wu, 1973)	1973	yes	China: Sichuan.
Nemouridae	Mesonemoura spiroflagellata (Wu, 1973)	1973	yes	China: Qinghai, Sichuan.
Nemouridae	Nemoura furcocauda Wu, 1973	1973	yes	China: Sichuan, Yunnan.
Nemouridae	Sphaeronemoura grandicauda (Wu, 1973)	1973	yes	China: Sichuan.
Leuctridae	Leuctra tergostyla Wu, 1973	1973	yes	China: Qinghai.
Leuctridae	Perlomyia smithae Nelson & Hanson, 1973	1973	yes	China: Inner Mongolia. North Korea. Russia: Khaborovsk, Primorsky. South Korea.
Leuctridae	Rhopalopsole dentiloba (Wu, 1973)	1973	yes	China: Yunnan.
Leuctridae	Rhopalopsole furcospina (Wu, 1973)	1973	yes	China: Gansu, Guangxi, Zhejiang.
Perlidae	Claassenia fulva Wu, 1973	1973	yes	China: Hubei.
Perlidae	Claassenia longistyla Wu, 1973	1973	yes	China: Sichuan.
Perlidae	Kamimuria acutispina Wu, 1973	1973	yes	China: Yunnan
Perlidae	Kamimuria tuberosa Wu, 1973	1973	yes	China: Sichuan.
Perlidae	Neoperla bicornua Wu, 1973	1973	yes	China: Sichuan.
Perlidae	Neoperla binodosa (Wu, 1973)	1973	yes	China: Hainan, Yunnan.
Perlidae	Paragnetina acutistyla Wu, 1973	1973	yes	China: Sichuan.
Perlidae	Tyloperla planistyla (Wu, 1973)	1973	yes	China: Yunnan.
Perlodidae	Perlodinella fuliginosa Wu, 1973	1973	yes	China: Heilongjiang, Hebei.
Perlodidae	Perlodinella tatunga Wu, 1973	1973	yes	China: Qinghai, Gansu.
Styloperlidae	Styloperla obtusispina (Wu, 1973)	1973	yes	China: Sichuan.
Peltoperlidae	Cryptoperla aculeata (Wu, 1973)	1973	yes	China: Gansu, Sichuan, Yunnan.
Peltoperlidae	Cryptoperla obtusa (Wu, 1973)	1973	yes	China: Sichuan.
Chloroperlidae	Suwallia talalajensis Zhiltzova, 1976	1976	yes	China: Inner Mongolia.
Chloroperlidae	Suwallia decolorata Zhiltzova & Levanidova, 1978	1978	yes	China: Inner Mongolia.
Nemouridae	Nemoura klapperichi Sivec, 1981	1981	yes	China: Fujian.
Perlidae	Neoperla han Stark, 1987	1987	yes	China: Guangxi, Hong Kong.
Perlidae	Neoperla wui Yang & Yang, 1990	1990	yes	China: Fujian, Guangxi.
Styloperlidae	Styloperla jiangxiensis Yang & Yang, 1990	1990	yes	China: Jiangxi.
Nemouridae	Indonemoura hubeiensis Yang & Yang, 1991	1991	yes	China: Hubei.
Leuctridae	Rhopalopsole apicispina Yang & Yang, 1991	1991	yes	China: Gansu, Hubei, Shaanxi.
Leuctridae	Rhopalopsole longispina Yang & Yang, 1991	1991	yes	China: Guangdong, Zhejiang.
Perlidae	Furcaperla jiangxiensis Yang & Yang, 1991	1991	yes	China: Jiangxi.
Perlidae	Neoperla guizhouensis Yang & Yang, 1991	1991	yes	China: Guizhou.
Perlidae	Neoperla fanjingshana Yang & Yang, 1992	1992	yes	China: Guizhou.
Perlidae	Neoperla forcipata Yang & Yang, 1992	1992	yes	China: Henan, Hunan.
Leuctridae	Rhopalopsole sinensis Yang & Yang, 1993	1993	yes	China: Fujian, Guangdong, Guangxi, Guizhou, Henan, Hubei, Ningxia (Inner Mongolia), Shaanxi, Sichuan, Yunnan, Zhejiang. Vietnam.
Perlidae	Neoperla maolanensis Yang & Yang, 1993	1993	yes	China: Guizhou, Shaanxi.
Perlidae	Tyloperla sinensis Yang & Yang, 1993	1993	yes	China: Guangxi.
Leuctridae	Rhopalopsole furcata Yang & Yang, 1994	1994	yes	China: Gansu, Shaanxi.
Leuctridae	Rhopalopsole shaanxiensis Yang & Yang, 1994	1994	yes	China: Gansu, Shaanxi.
Leuctridae	Paraleuctra sinica Yang & Yang, 1995	1995	yes	China: Zhejiang.
Leuctridae	Rhopalopsole basinigra Yang & Yang, 1995	1995	yes	China: Shaanxi, Zhejiang.
Leuctridae	Rhopalopsole flata Yang & Yang, 1995	1995	yes	China: Zhejiang.
Leuctridae	Rhopalopsole gutianensis Yang & Yang, 1995	1995	yes	China: Zhejiang.
Leuctridae	Rhopalopsole hamata Yang & Yang, 1995	1995	yes	China: Zhejiang.
Leuctridae	Rhopalopsole zhejiangensis Yang & Yang, 1995	1995	yes	China: Gansu, Jiangxi, Shaanxi, Zhejiang.
Perlidae	Acroneuria zhejiangensis Yang & Yang, 1995	1995	yes	China: Zhejiang.
Perlidae	Neoperla bicornuta Yang & Yang, 1995	1995	yes	China: Hainan.
Perlidae	Neoperla hainanensis Yang & Yang, 1995	1995	yes	China: Hainan.
Perlidae	Neoperla qingyuanensis Yang & Yang, 1995	1995	yes	China: Fujian, Zhejiang.
Perlidae	Sinacroneuria orientalis Yang & Yang, 1995	1995	yes	China: Anhui.
Styloperlidae	Cerconychia sinensis Yang & Yang, 1995	1995	yes	China: Hainan.
Peltoperlidae	Cryptoperla fujianica Sivec, 1995	1995	yes	China: Fujian.
Peltoperlidae	Cryptoperla stilifera Sivec, 1995	1995	yes	China: Fujian.
Perlidae	Neoperla dorsispina Yang & Yang, 1996	1996	yes	China: Nei Mongol (Inner Mongolia). Mongolia
Perlidae	Paragnetina neimongolica Yang & Yang, 1996	1996	yes	China: Nei Mongol (Inner Mongolia).
Perlodidae	Isoperla bimaculata Yang & Yang, 1996	1996	yes	China: Nei Mongol (Inner Mongolia).
Perlodidae	Isoperla neimongolica Yang & Yang, 1996	1996	yes	China: Nei Mongol (Inner Mongolia).
Perlidae	Agnetina kryzhanovskii Sivec & Zhiltzova, 1997	1997	yes	China: Yunnan.
Perlodidae	Rauserodes epiproctalis (Zwick, 1997)	1997	yes	China: Quinghai.
Perlidae	Acroneuria sinica Yang & Yang, 1998	1998	yes	China: Zhejiang.
Perlidae	Agnetina curvigladiata Du & Chou, 1998	1998	yes	China: Guangxi.
Perlidae	Agnetina longihirta Du & Chou, 1998	1998	yes	China: Guangxi.
Perlidae	Agnetina starki Du & Chou, 1998	1998	yes	China: Fujian.
Perlidae	Neoperla anjiensis Yang & Yang, 1998	1998	yes	China: Zhejiang.
Perlidae	Neoperla longwangshana Yang & Yang, 1998	1998	yes	China: Zhejiang.
Perlidae	Sinacroneuria longwangshana (Yang & Yang, 1998)	1998	yes	China: Zhejiang.
Perlidae	Sinacroneuria wui (Yang & Yang, 1998)	1998	yes	China: Zhejiang.
Perlidae	Neoperla breviscrotata Du, 1999	1999	yes	China: Anhui, Fujian, Gansu, Guizhou, Shaanxi, Shangdong.
Perlidae	Neoperla duratubulata Du, 1999	1999	yes	China: Fujian.
Perlidae	Neoperla lii Du, 1999	1999	yes	China: Fujian.
Perlidae	Togoperla noncoloris Du & Chou, 1999	1999	yes	China: Guangxi.
Perlidae	Togoperla totanigra Du & Chou, 1999	1999	yes	China: Guangxi, Zhejiang.
Perlidae	Togoperla triangulata Du & Chou, 1999	1999	yes	China: Guangxi.
Nemouridae	Mesonemoura sbordonii Fochetti & Sezzi, 2000	2000	yes	China: Yunnan.
Perlidae	Acroneuria morsei Du, 2000	2000	yes	China: Sichuan.
Perlidae	Acroneuria multiconata Du, 2000	2000	yes	China: Gansu, Shaanxi.
Perlidae	Neoperla bituberculata Du, 2000	2000	yes	China: Guizhou.
Perlidae	Neoperla flexiscrotata Du, 2000	2000	yes	China: Guizhou.
Perlidae	Neoperla magisterchoui Du, 2000	2000	yes	China: Henan, Shaanxi.
Perlidae	Kamimuria sparsula Du, 2001	2001	yes	China: Zheijang.
Perlidae	Neoperla biprojecta Du, 2001	2001	yes	China: Zhejiang.
Nemouridae	Amphinemura acutata Zhu & Yang, 2002	2002	yes	China: Gansu.
Nemouridae	Amphinemura didyma Zhu & Yang, 2002	2002	yes	China: Henan, Inner Mongolia, Ningxia.
Nemouridae	Amphinemura singularis Zhu & Yang, 2002	2002	yes	China: Ningxia (Inner Mongolia)
Nemouridae	Indonemoura tibetensis Zhu, Yang & Yang, 2002	2002	yes	China: Xizang (Tibet).
Chloroperlidae	Sweltsa yunnan Tierno de Figueroa & Fochetti, 2002	2002	yes	China: Yunnan.
Perlidae	Kamimuria brevilata Du, 2002	2002	yes	China:Guizhou
Perlidae	Kamimuria lii Du, 2002	2002	yes	China: Guizhou.
Perlidae	Kamimuria maolanensis Du, 2002	2002	yes	China: Guizhou.
Perlidae	Kamimuria microda Du, 2002	2002	yes	China: Guizhou.
Nemouridae	Amphinemura lii Zhu & Yang, 2003	2003	yes	China: Tibet.
Nemouridae	Amphinemura tibetensis Zhu & Yang, 2003	2003	yes	China: Xizang (Tibet)
Nemouridae	Amphinemura yangi Zhu & Yang, 2003	2003	yes	China: Xizang (Tibet).
Nemouridae	Mesonemoura lii Zhu, Yang & Yang, 2003	2003	yes	China: Tibet.
Nemouridae	Mesonemoura tibetensis Zhu, Yang & Yang, 2003	2003	yes	China: Tibet.
Nemouridae	Nemoura jilinensis Zhu & Yang, 2003	2003	yes	China: Jilin.
Nemouridae	Nemoura miaofengshanensis Zhu & Yang, 2003	2003	yes	China: Beijing.
Nemouridae	Amphinemura guangdongensis Yang, Li & Zhu, 2004	2004	yes	China: Guangdong, Zhejiang.
Leuctridae	Rhopalopsole shimentaiensis Yang, Li & Zhu, 2004	2004	yes	China: Guangdong.
Leuctridae	Rhopalopsole xui Yang, Li & Zhu, 2004	2004	yes	China: Guangdong.
Perlidae	Kamimuria tergistigma Du & Sivec, 2004	2004	yes	China: Guangxi.
Perlidae	Neoperla guangxiensis Du & Sivec, 2004	2004	yes	China: Guangxi.
Perlidae	Neoperla lui Du & Sivec, 2004	2004	yes	China: Guangxi, Yunnan.
Perlidae	Neoperla transversprojecta Du & Sivec, 2004	2004	yes	China: Guangxi.
Nemouridae	Amphinemura cestroidea Li & Yang, 2005	2005	yes	China: Sichuan.
Nemouridae	Amphinemura elongata Li, Yang & Sivec, 2005	2005	yes	China: Zhejiang.
Nemouridae	Amphinemura nanlingensis Yang, Li & Sivec, 2005	2005	yes	China: Guangdong.
Nemouridae	Amphinemura ovalis Li & Yang, 2005	2005	yes	China: Sichuan.
Nemouridae	Indonemoura fujianensis Li & Yang, 2005	2005	yes	China: Fujian.
Nemouridae	Indonemoura trispina Li & Sivec, 2005	2005	yes	China: Guangdong.
Nemouridae	Nemoura masuensis (Li & Yang, 2005)	2005	yes	China: Fujian, Zhejiang.
Perlidae	Kamimuria bimaculata Du & Sivec, 2005	2005	yes	China: Gansu.
Perlidae	Kamimuria bispina Du, 2005	2005	yes	China: Guizhou.
Perlidae	Kamimuria huangi Du & Sivec, 2005	2005	yes	China: Gansu.
Perlidae	Kamimuria magnimacula Du, 2005	2005	yes	China: Guizhou
Perlidae	Kamimuria yangi Du & Sivec, 2005	2005	yes	China: Gansu.
Perlidae	Neoperla baishuijiangensis Du, 2005	2005	yes	China: Gansu.
Perlidae	Neoperla dashahena Du, 2005	2005	yes	China: Guizhou.
Perlidae	Neoperla latamaculata Du, 2005	2005	yes	China: Hubei, Shaanxi.
Perlidae	Neoperla qinglingensis Du, 2005	2005	yes	China: Shaanxi.
Perlidae	Neoperla taibaina Du, 2005	2005	yes	China: Hubei, Shaanxi.
Peltoperlidae	Cryptoperla dui Sivec, 2005	2005	yes	China: Sichuan, Yunnan.
Nemouridae	Amphinemura cordiformis Li & Yang, 2006	2006	yes	China: Guizhou.
Nemouridae	Amphinemura guizhouensis Li & Yang, 2006	2006	yes	China: Guizhou.
Nemouridae	Amphinemura leigong Wang & Du, 2006	2006	yes	China: Guizhou Province, Leigong Mt., Lianhuaping, 145-1620 m asl.
Nemouridae	Amphinemura malleicapitata Li & Yang, 2006	2006	yes	China: Guizhou.
Nemouridae	Indonemoura baishanzuensis Li & Yang, 2006	2006	yes	China: Fugian, Zhejiang.
Nemouridae	Indonemoura guangdongensis Li & Yang, 2006	2006	yes	China: Guangdong.
Nemouridae	Indonemoura trilongispina Du & Wang, 2006	2006	yes	China: Guizhou.
Nemouridae	Indonemoura yangi Li & Yang, 2006	2006	yes	China: Guangxi.
Nemouridae	Nemoura basispina Li & Yang, 2006	2006	yes	China: Guangdong.
Nemouridae	Nemoura floralis Li & Yang, 2006	2006	yes	China: Guangdong.
Nemouridae	Nemoura guangdongensis Li & Yang, 2006	2006	yes	China: Guangdong, Guizhou.
Nemouridae	Nemoura oculata Wang & Du, 2006	2006	yes	China: Guizhou.
Nemouridae	Nemoura perforata Li & Yang, 2006	2006	yes	China: Fujian, Guangxi.
Nemouridae	Nemoura sichuanensis Li & Yang, 2006	2006	yes	China: Sichuan.
Leuctridae	Rhopalopsole baishanzuensis Yang & Li, 2006	2006	yes	China: Zhejiang.
Perlidae	Kamimuria extremispina Du, 2006	2006	yes	Chinga: Guangxi, Guizhou, Jiangxi.
Nemouridae	Amphinemura ancistroidea Li & Yang, 2007	2007	yes	China: Guangdong, Guangxi.
Nemouridae	Amphinemura auriculata Du & Wang, 2007	2007	yes	China: Yunnan.
Nemouridae	Amphinemura biloba Du & Zhou, 2007	2007	yes	China: Sichuan.
Nemouridae	Amphinemura dispositspina Du & Wang, 2007	2007	yes	China: Yunnan.
Nemouridae	Amphinemura filarmia Li & Yang, 2007	2007	yes	China: Guangdong.
Nemouridae	Amphinemura hamatmicroda Du & Wang, 2007	2007	yes	China: Yunnan.
Nemouridae	Amphinemura latifollicula Du & Wang, 2007	2007	yes	China: Yunnan.
Nemouridae	Amphinemura macrotubifera Du & Zhou, 2007	2007	yes	China: Yunnan.
Nemouridae	Amphinemura sclerotica Du & Zhou, 2007	2007	yes	China: Sichuan.
Nemouridae	Amphinemura tricintusidens Wang & Zhu, 2007	2007	yes	China: Xinjiang.
Nemouridae	Amphinemura tubulata Du & Zhou, 2007	2007	yes	China: Yunnan.
Nemouridae	Indonemoura scalprata (Li & Yang, 2007)	2007	yes	China: Fujian, Guangdong.
Nemouridae	Mesonemoura aberransterga Du & Zhou, 2007	2007	yes	China: Sichuan.
Nemouridae	Mesonemoura membranosa Du & Zhou, 2007	2007	yes	China: Shaanxi.
Nemouridae	Mesonemoura nielamuensis Li & Yang, 2007	2007	yes	China: Tibet.
Nemouridae	Mesonemoura tritaenia Li & Yang, 2007	2007	yes	China: Henan.
Nemouridae	Nemoura atristrigata Li & Yang, 2007	2007	yes	China: Henan, Shaanxi.
Nemouridae	Nemoura meniscata Li & Yang, 2007	2007	yes	China: Henan, Shaanxi.
Nemouridae	Protonemura bidigitata Du & Wang, 2007	2007	yes	China: Yunnan.
Nemouridae	Protonemura macrodactyla Du & Zhou, 2007	2007	yes	China: Gansu, Hebei, Ningxia (Inner Mongolia).
Perlidae	Kamimuria miaolingensis Du & Wang, 2007	2007	yes	China: Guizhou
Perlidae	Neoperla leigongshana Du & Wang, 2007	2007	yes	China: Guizhou.
Perlidae	Tyloperla bihypodroma Du, 2007	2007	yes	China: Shaanxi.
Nemouridae	Amphinemura apiciglobosa Li & Yang, 2008	2008	yes	China: Yunnan.
Nemouridae	Amphinemura bihamata Li & Yang, 2008	2008	yes	China: Yunnan.
Nemouridae	Amphinemura ctenospina Li & Yang, 2008	2008	yes	China: Yunnan.
Nemouridae	Amphinemura flabellata Li & Yang, 2008	2008	yes	China: Yunnan.
Nemouridae	Amphinemura hainana Li & Yang, 2008	2008	yes	China: Guangxi, Hainan, Nei Mongol (Inner Mongolia), Yunnan
Nemouridae	Amphinemura hamiornata Li & Yang, 2008	2008	yes	China: Guangxi.
Nemouridae	Amphinemura interrupta Li & Yang, 2008	2008	yes	China: Yunnan.
Nemouridae	Amphinemura ludinganus Li & Yang, 2008	2008	yes	China: Sichuan.
Nemouridae	Amphinemura mamillata Li & Yang, 2008	2008	yes	China: Henan, Ningxia.
Nemouridae	Amphinemura nigritubulata Li & Yang, 2008	2008	yes	China: Yunnan.
Nemouridae	Amphinemura pediformis Li & Yang, 2008	2008	yes	China: Tibet.
Nemouridae	Amphinemura pterygoidea Li & Yang, 2008	2008	yes	China: Xizang (Tibet).
Nemouridae	Amphinemura zhoui Li & Yang, 2008	2008	yes	China: Fujian, Zhejiang.
Nemouridae	Indonemoura auriformis Li & Yang, 2008	2008	yes	China: Henan.
Nemouridae	Indonemoura nigrihamita nigrihamita Li & Yang, 2008	2008	yes	China: Sichuan.
Nemouridae	Indonemoura nigrihamita Li & Yang, 2008	2008	yes	China: Sichuan.
Nemouridae	Indonemoura trichotoma Li & Yang, 2008	2008	yes	China: Yunnan.
Nemouridae	Indonemoura voluta Li & Yang, 2008	2008	yes	China: Guangxi.
Nemouridae	Nemoura concava Li & Yang, 2008	2008	yes	China: Yunnan.
Nemouridae	Nemoura junhuae Li & Yang, 2008	2008	yes	China: Yunnan.
Nemouridae	Nemoura mesospina Li & Yang, 2008	2008	yes	China: Xizang (Tibet).
Nemouridae	Nemoura mucronata Li & Yang, 2008	2008	yes	China: Hainan.
Nemouridae	Nemoura rotundprojecta Du & Zhou, 2008	2008	yes	China: Yunnan.
Nemouridae	Nemoura stellata Li & Yang, 2008	2008	yes	China: Sichuan.
Nemouridae	Nemoura wangi Li & Yang, 2008	2008	yes	China: Xinjiang.
Nemouridae	Protonemura biintrans Li & Yang, 2008	2008	yes	China: Guangdong.
Leuctridae	Rhopalopsole duyuzhoui Sivec & Harper, 2008	2008	yes	China: Zhejiang.
Leuctridae	Rhopalopsole emeishan Sivec & Harper, 2008	2008	yes	China: Shaanxi, Sichuan, Yunnan.
Leuctridae	Rhopalopsole hongpingana Sivec & Harper, 2008	2008	yes	China: Hubei.
Leuctridae	Rhopalopsole horvati Sivec & Harper, 2008	2008	yes	China: Shaanxi, Sichuan.
Leuctridae	Rhopalopsole jianlingensis Sivec & Harper, 2008	2008	yes	China: Shaanxi.
Leuctridae	Rhopalopsole qinlinga Sivec & Harper, 2008	2008	yes	China: Shaanxi.
Leuctridae	Rhopalopsole tianmuana Sivec & Harper, 2008	2008	yes	China: Zhejiang.
Leuctridae	Rhopalopsole yangdingi Sivec & Harper, 2008	2008	yes	China: Jiangxi.
Leuctridae	Rhopalopsole yunnana Sivec & Harper, 2008	2008	yes	China: Yunnan.
Perlidae	Agnetina zwicki Stark & Sivec, 2008	2008	yes	China: Sichuan.
Perlidae	Kiotina bifurcata Stark & Sivec, 2008	2008	yes	China: Fujian.
Perlidae	Kiotina delicata Stark & Sivec, 2008	2008	yes	China: Fujian.
Perlidae	Sinacroneuria bicornuata Stark & Sivec, 2008	2008	yes	China: Sichuan.
Nemouridae	Indonemoura bilateralia Du & Wang, 2009	2009	yes	China: Hunan.
Nemouridae	Indonemoura curvicornia Wang & Du, 2009	2009	yes	China: Zhejiang.
Nemouridae	Indonemoura tortuosa Wang & Du, 2009	2009	yes	China: Sichuan.
Nemouridae	Mesonemoura yulongana Li & Yang, 2009	2009	yes	China: Yunnan.
Nemouridae	Sphaeronemoura songshana Li & Yang, 2009	2009	yes	China: Beijing.
Capniidae	Capnia qilianshana Li & Yang, 2009	2009	yes	China: Gansu.
Leuctridae	Rhopalopsole fengyangshanensis Yang, Shi & Li, 2009	2009	yes	China: Zhejiang.
Chloroperlidae	Haploperla valentinae Stark & Sivec, 2009	2009	yes	China: Sichuan.
Chloroperlidae	Sweltsa wui Stark & Sivec, 2009	2009	yes	China: Sichuan.
Leuctridae	Paraleuctra tianmushana Li & Yang, 2010	2010	yes	China: Henan, Zhejiang.
Leuctridae	Rhopalopsole hainana Li & Yang, 2010	2010	yes	China: Hainan.
Leuctridae	Rhopalopsole lii Li, Li & Yang, 2010	2010	yes	China: Sichuan.
Leuctridae	Rhopalopsole ningxiana Li & Yang, 2010	2010	yes	China: Ningxia (Inner Mongolia).
Leuctridae	Rhopalopsole yajunae Li & Yang, 2010	2010	yes	China: Zhejiang.
Nemouridae	Amphinemura ningxiana Li & Yang, 2011	2011	yes	China: Ningxia (Inner Mongolia).
Nemouridae	Amphinemura tianmushana Li & Yang, 2011	2011	yes	China: Zhejiang.
Capniidae	Capnia yunnana Li & Yang, 2011	2011	yes	China: Yunnan.
Leuctridae	Rhopalopsole ampulla Du & Qian, 2011	2011	yes	China: Guizhou.
Leuctridae	Rhopalopsole exiguspina Du & Qian, 2011	2011	yes	China: Guizhou.
Leuctridae	Rhopalopsole guangdongensis Li & Yang, 2011	2011	yes	China: Guangdong.
Leuctridae	Rhopalopsole longtana Li & Yang, 2011	2011	yes	China: Ningxia (Inner Mongolia).
Chloroperlidae	Alloperla yangi Li & Wang, 2011	2011	yes	China: Liaoning.
Perlidae	Kamimuria grandispinata Du & Sun, 2011	2011	yes	China: Guizhou.
Perlidae	Neoperla henana Li, Wu & Zhang, 2011	2011	yes	China: Fujian, Henan.
Perlidae	Neoperla yaoshana Li, Wang & Lu, 2011	2011	yes	China: Henan.
Nemouridae	Nemoura baiyunshana Li, Wang & Yang, 2012	2012	yes	China: Henan.
Nemouridae	Nemoura tridenticula Li, Wang & Yang, 2012	2012	yes	China: Yunnan.
Leuctridae	Paraleuctra cervicornis Du & Qian, 2012	2012	yes	China: Sichuan.
Leuctridae	Rhopalopsole intonsa Qian & Du, 2012	2012	yes	China: Jiangxi.
Leuctridae	Rhopalopsole minutospina Li & Yang, 2012	2012	yes	China: Zhejiang
Leuctridae	Rhopalopsole siculiformis Qian & Du, 2012	2012	yes	China: Yunnan.
Leuctridae	Rhopalopsole tricuspis Qian & Du, 2012	2012	yes	China: Shaanxi.
Leuctridae	Rhopalopsole wolong Li & Yang, 2012	2012	yes	China: Sichuan
Perlidae	Chinoperla mengmanensis Qian & Du, 2012	2012	yes	China: Yunnan.
Perlidae	Kamimuria digyracantha Du & Sun, 2012	2012	yes	China: Henan.
Perlidae	Kamimuria hainana Li, Wang & Yu, 2012	2012	yes	China: Hainan.
Perlidae	Kamimuria wangi Sun & Du, 2012	2012	yes	China: Henan, Shaanxi.
Perlidae	Neoperla baotianmana Li & Wang, 2012	2012	yes	China: Henan.
Perlidae	Neoperla flagellata Li & Murányi, 2012	2012	yes	China: Guangdong, Henan, Zhejiang.
Perlidae	Neoperla hubeiensis Li & Wang, 2012	2012	yes	China: Hubei.
Perlidae	Neoperla similiserecta Wang & Li, 2012	2012	yes	China: Fujian, Guangdong.
Perlidae	Togoperla condyla Li & DeWalt, 2012	2012	yes	China: Guangxi, Zhejiang.
Nemouridae	Amphinemura helanshana Li, Murányi & Yang, 2013	2013	yes	China: Inner Mongolia.
Nemouridae	Nemoura taihangshana Wang, Li & Yang, 2013	2013	yes	China: Henan.
Leuctridae	Paraleuctra qilianshana Li & Yang, 2013	2013	yes	China: Gansu.
Leuctridae	Rhopalopsole curvispina Qian & Du, 2013	2013	yes	China: Guizhou.
Leuctridae	Rhopalopsole triseriata Qian & Du, 2013	2013	yes	China: Sichuan.
Chloroperlidae	Haploperla choui Li & Yao, 2013	2013	yes	China: Shaanxi.
Perlidae	Caroperla siveci Li & Wang, 2013	2013	yes	China: Fujian.
Perlidae	Kamimuria gressitti Stark & Sivec, 2013	2013	yes	China: Hubei.
Perlidae	Kamimuria guangxia Li & Wang, 2013	2013	yes	China: Guangxi.
Perlidae	Neoperla brevistyla Li & Murányi, 2013	2013	yes	China: Fujian.
Perlidae	Neoperla furcostyla Li & Qin, 2013	2013	yes	China: Guangxi.
Perlidae	Neoperla latispina Wang & Li, 2013	2013	yes	China: Guangxi.
Perlidae	Neoperla mesospina Li & Wang, 2013	2013	yes	China: Guangxi.
Perlidae	Neoperla mesostyla Li & Wang, 2013	2013	yes	China: Guangxi.
Perlidae	Neoperla similidella Li & Wang, 2013	2013	yes	China: Fujian.
Perlidae	Neoperla xuansongae Li & Li, 2013	2013	yes	China: Fujian, Zhejiang.
Nemouridae	Amphinemura annulata Du & Ji, 2014	2014	yes	China: Guizhou, Shanxi, Shaanxi, Zhejiang.
Nemouridae	Amphinemura digitata Ji & Du, 2014	2014	yes	China: Sichuan.
Nemouridae	Amphinemura gyracantha Ji & Du, 2014	2014	yes	China: Sichuan.
Nemouridae	Amphinemura lingulata Du & Wang, 2014	2014	yes	China: Shaanxi, Sichuan.
Nemouridae	Amphinemura qingchengshana Du & Ji, 2014	2014	yes	China: Sichuan.
Nemouridae	Amphinemura spinellosa Du & Ji, 2014	2014	yes	China: Shanxi, Shaanxi, Sichuan, Yunnan.
Nemouridae	Sphaeronemoura separata Li, Murányi & Yang, 2014	2014	yes	China: Henan.
Leuctridae	Rhopalopsole memorabilis Qian & Du, 2014	2014	yes	China: Hubei.
Chloroperlidae	Sweltsa baiyunshana Li, Yang & Yao, 2014	2014	yes	China: Henan
Perlidae	Neoperla baisha Kong & Li, 2014	2014	yes	China: Hainan.
Perlidae	Neoperla bicurvata Kong & Li, 2014	2014	yes	China: Hainan.
Perlidae	Neoperla jigongshana Li & Li, 2014	2014	yes	China: Henan.
Perlidae	Neoperla lihuae Li & Murányi, 2014	2014	yes	China: Yunnan.
Perlidae	Neoperla nigromarginata Li & Zhang, 2014	2014	yes	China: Henan.
Perlidae	Neoperla similiflavescens Li & Zhang, 2014	2014	yes	China: Henan.
Perlidae	Neoperla tadpolata Li & Murányi, 2014	2014	yes	China: Guangxi.
Perlidae	Neoperla yanlii Li & Wang, 2014	2014	yes	China: Yunnan.
Perlidae	Neoperla yunnana Wang, Murányi & Li, 2014	2014	yes	China: Yunnan.
Perlidae	Sinacroneuria dabieshana Li & Murányi, 2014	2014	yes	China: Henan, Hubei.
Nemouridae	Mesonemoura dilatata Du & Ji, 2015	2015	yes	China: Tibet.
Nemouridae	Mesonemoura sichuanensis Du & Ji, 2015	2015	yes	China: Sichuan, Tibet.
Nemouridae	Mesonemoura sinistracurva Du & Wang, 2015	2015	yes	China: Zhejiang.
Capniidae	Sinocapnia kuankuoshui Murányi, Li & Yang, 2015	2015	yes	China: Guizhou.
Chloroperlidae	Suwallia wolongshana Du & Chen, 2015	2015	yes	China: Sichuan.
Perlidae	Neoperla jiangsuensis Chen & Du, 2015	2015	yes	China: Shandong, Jiangsu.
Perlodidae	Neowuia qinlinga (Li & Murányi, 2015)	2015	yes	China: Shaanxi.
Nemouridae	Amphinemura apicilobata Li, Wang & Yang, 2016	2016	yes	China: Yunnan.
Nemouridae	Amphinemura bimaculata Li, Wang & Yang, 2016	2016	yes	China: Yunnan.
Nemouridae	Sphaeronemoura asymmetria Li, Yang & Yang, 2016	2016	yes	China: Guizhou.
Nemouridae	Sphaeronemoura hainana Li, Yang & Yang, 2016	2016	yes	China: Hainan.
Capniidae	Capnia zijinshana Du & Chen, 2016	2016	yes	China: Jiangsu.
Capniidae	Mesocapnia daxingana Chen & Du, 2016	2016	yes	China: Inner Mongolia.
Chloroperlidae	Haploperla datongensis Chen & Du, 2016	2016	yes	China: Qinghai.
Chloroperlidae	Haploperla triangulata Chen & Du, 2016	2016	yes	China: Qinghai.
Chloroperlidae	Haploperla tuanjiena Du & Chen, 2016	2016	yes	China: Sichuan.
Perlidae	Neoperla chebalinga Chen & Du, 2016	2016	yes	China: Guangdong.
Perlidae	Neoperla furcomaculata Kong & Li, 2016	2016	yes	China: Hainan.
Perlidae	Neoperla minuta Du & Chen, 2016	2016	yes	China: Hainan.
Perlidae	Neoperla pani Chen & Du, 2016	2016	yes	China: Zhejiang.
Perlidae	Neoperla sexlobata Chen & Du, 2016	2016	yes	China: Hainan.
Perlidae	Neoperla wuzhishana Chen & Du, 2016	2016	yes	China: Hainan.
Perlidae	Phanoperla hainana Li & Qin, 2016	2016	yes	China: Hainan.
Nemouridae	Amphinemura chayuensis Li, Wang & Yang, 2017	2017	yes	China: Tibet.
Nemouridae	Amphinemura hexalobata Li, Wang & Yang, 2017	2017	yes	China: Tibet.
Nemouridae	Amphinemura yao Mo, Yang, Wang & Li, 2017	2017	yes	China: Guangxi.
Nemouridae	Indonemoura curvispina Li, Wu & Yang, 2017	2017	yes	China: Yunnan.
Nemouridae	Indonemoura furcoloba Li & Yang, 2017	2017	yes	China: Guangxi.
Nemouridae	Indonemoura nigrihamita concava Li & Yao, 2017	2017	yes	China: Guangxi.
Nemouridae	Indonemoura spirocornua Li, Wu & Yang, 2017	2017	yes	China: Yunnan.
Nemouridae	Mesonemoura bispina Li, Cui & Yang, 2017	2017	yes	China: Qinghai.
Nemouridae	Mesonemoura trapezoidea Li, Cui & Yang, 2017	2017	yes	China: Guizhou.
Nemouridae	Mesonemoura zwicki Li, Cui & Yang, 2017	2017	yes	China: Guizhou.
Nemouridae	Nemoura fusiformis Chen & Du, 2017	2017	yes	China: Jiangsu.
Capniidae	Capnia oblata Chen & Du, 2017	2017	yes	China: Yunnan.
Capniidae	Capnia trispinosa Chen & Du, 2017	2017	yes	China; Xianjiang.
Capniidae	Capnia xiei Chen & Du, 2017	2017	yes	China: Qinghai.
Capniidae	Isocapnia anguis Chen & Du, 2017	2017	yes	China: Sichuan.
Capniidae	Isocapnia apicispina Chen & Du, 2017	2017	yes	China: Xinjiang.
Leuctridae	Rhopalopsole brevidigitata Qian & Du, 2017	2017	yes	China: Yunnan.
Leuctridae	Rhopalopsole cestroidea Li, Murányi & Gamboa, 2017	2017	yes	China: Guangxi.
Leuctridae	Rhopalopsole faciursina Qian & Du, 2017	2017	yes	China: Yunnan.
Leuctridae	Rhopalopsole triangularis Li, Murányi & Yang, 2017	2017	yes	China: Guangxi.
Leuctridae	Rhopalopsole vespertilio Chen & Du, 2017	2017	yes	China: Jiangsu.
Chloroperlidae	Sweltsa hamula Chen & Du, 2017	2017	yes	China: Sichuan
Chloroperlidae	Sweltsa tibetensis Li, Pan & Liu, 2017	2017	yes	China: Xizang (Tibet).
Perlidae	Neoperla bicolor Yang, Zhang & Li, 2017	2017	yes	China: Guangxi.
Perlidae	Neoperla caii Li, Wang & Wang, 2017	2017	yes	China: Sichuan.
Perlidae	Neoperla emeishana Li, Wang & Wang, 2017	2017	yes	China: Sichuan.
Perlidae	Neoperla muranyi Yang, Zhang & Li, 2017	2017	yes	China: Guangxi.
Perlidae	Neoperla yingshana Chen & Du, 2017	2017	yes	China: Hubei.
Perlidae	Sinacroneuria obscura Li & Murányi, 2017	2017	yes	China: Guangxi.
Peltoperlidae	Soliperla wanglanga Huo & Du, 2017	2017	yes	China: Sichuan.
Nemouridae	Amphinemura albicauda Li, Mo, Yang & Murányi, 2018	2018	yes	China: Shaanxi.
Nemouridae	Amphinemura dicroidea Li, Dong & Yang, 2018	2018	yes	China: Shaanxi
Nemouridae	Amphinemura dingoidea Li, Mo, Yang & Murányi, 2018	2018	yes	China: Shaanxi.
Nemouridae	Amphinemura longihamita Li, Dong & Yang, 2018	2018	yes	China: Shaanxi
Nemouridae	Amphinemura microhamita Li, Dong & Yang, 2018	2018	yes	China: Shaanxi
Nemouridae	Nemoura latilongispina Qian, Xiao, Chen & Du, 2018	2018	yes	China: Yunnan.
Leuctridae	Rhopalopsole brevicula Mo, Wang, Yang & Li, 2018	2018	yes	China: Guangxi.
Leuctridae	Rhopalopsole jizushana Mo, Wang, Yang & Li, 2018	2018	yes	China: Yunnan.
Chloroperlidae	Sweltsa brevihamula Dong, Cui & Li, 2018	2018	yes	China: Sichuan
Perlidae	Kamimuria shaanxinensis Li & Mo, 2018	2018	yes	China: Shaanxi
Perlidae	Kamimuria yangxiana Li & Mo, 2018	2018	yes	China: Shaanxi
Peltoperlidae	Cryptoperla dactylina Du, 2018	2018	yes	China: Yunnan.
Peltoperlidae	Cryptoperla nangonshana Huo & Du, 2018	2018	yes	China: Shaanxi.
Taeniopterygidae	Kyphopteryx coniformis Chen & Du, 2019	2019	yes	China: Yunnan.
Taeniopterygidae	Kyphopteryx yangi Du & Chen, 2019	2019	yes	China: Yunnan.

## Sheet: South America
Family	Species	authorYear	Described in	Distribution
Perlidae	Anacroneuria litura (Pictet, 1841)	1841	no	Belize. Honduras. Mexico: Chiapas, Guerrero, Morelos, Oaxaca, Tabasco, Tamalipas. Nicaragua. Panamá. USA: TX.
Perlidae	Anacroneuria coroicana Navás, 1927	1927	no	Bolivia
Perlidae	Anacroneuria coronata Needham & Broughton, 1927	1927	no	Honduras.
Gripopterygidae	Tupiperla gracilis (Burmeister, 1839)	1839	yes	Brazil: Minas Gerais, São Paulo.
Perlidae	Anacroneuria dilaticollis (Burmeister, 1839)	1839	yes	Brazil.
Perlidae	Anacroneuria polita (Burmeister, 1839)	1839	yes	Argnetina: Misiones. Brazil: Minas Gerais, São Paulo.
Perlidae	Anacroneuria cincta Pictet, 1841	1841	yes	Panamá.
Gripopterygidae	Gripopteryx cancellata (Pictet, 1841)	1841	yes	Brazil: Bahia. Minas Gerais. Rio de Janeiro. Rio Grande do Sul. Sao Paulo. Santa Caterina.
Perlidae	Anacroneuria annularis Pictet, 1841	1841	yes	Brazil
Perlidae	Anacroneuria annulicauda (Pictet, 1841)	1841	yes	Brazil. Guatemala. Honduras. Mexico. Panama.
Perlidae	Anacroneuria bifasciata (Pictet, 1841)	1841	yes	Colombia
Perlidae	Anacroneuria debilis (Pictet, 1841)	1841	yes	Argentina: Entre Rios, Misiones. Brazil: Bahia, Minas Gerais, Parana, Rio de Janeiro, Santa Catarina, São Paulo.
Perlidae	Anacroneuria fenestrata (Pictet, 1841)	1841	yes	Colombia, Venezuela.
Perlidae	Anacroneuria hyalina (Pictet, 1841)	1841	yes	Brazil.
Perlidae	Anacroneuria longicauda (Pictet, 1841)	1841	yes	Brazil: Santa Catarina.
Perlidae	Anacroneuria morio Pictet, 1841	1841	yes	Columbia
Perlidae	Kempnyia brasiliensis (Pictet, 1841)	1841	yes	Brazil
Perlidae	Kempnyia klugii (Pictet, 1841)	1841	yes	Brazil
Perlidae	Pictetoperla gayi (Pictet, 1841)	1841	yes	Argentina: Chubut, Nuequen, Rio Negro. Chile: Aisén, Coquimbo, Curicó, Los Lagos.
Diamphipnoidae	Diamphipnopsis virescentipennis (Blanchard, 1851)	1851	yes	Chile: Cautin. Nuble. Valdivia.
Notonemouridae	Austronemoura rufescens (Blanchard, 1851)	1851	yes	Chile
Notonemouridae	Neonemura stictica Blanchard, 1851	1851	yes	Chile
Perlidae	Anacroneuria intermixta (Walker, 1852)	1852	yes	Venezuela.
Perlidae	Anacroneuria luteicollis (Walker, 1852)	1852	yes	Venezuela.
Perlidae	Anacroneuria signata (Walker, 1852)	1852	yes	Venezuela.
Gripopterygidae	Gripopteryx reticulata Brauer, 1868	1868	yes	Brazil: Minas Gerais. Rio de Janeiro. Sao Paulo.
Gripopterygidae	Tupiperla tessellata (Brauer, 1868)	1868	yes	Brazil: Minas Gerais, Rio de Janeiro, São Paulo.
Diamphipnoidae	Diamphipnoa annulata (Brauer, 1869)	1869	yes	Argentina: Patagonia. Chile: Aisen. Cautin. Chiloe'. Curico. Nuble. Llanquihue. Valdivia.
Gripopterygidae	Potamoperla myrmidon (Mabille, 1891)	1891	yes	Argentina: Chubut, Neuquen, Rio Negro. Chile: Aisen, Biobio, Curico, Chiloe, Valdivia. Peru: Cusco.
Gripopterygidae	Antarctoperla michaelseni (Klapálek, 1904)	1904	yes	Argentina: Chubut, Rio Negro, Tierra del Fuego. Chile: Aisen. Angol. Cauqenes. Cautin. Chiloe. Linares. Llanquihue. Magallanes. Malleco. Nuble. Osorno. Valdivia.
Gripopterygidae	Claudioperla tigrina (Klapálek, 1904)	1904	yes	Bolivia: La Paz; Chile: Antofagasta, Atacama, Tarapaca, Valdivia; Ecuador: Azuay; Peru: Lima. Puno.
Gripopterygidae	Notoperla fuegiana (Enderlein, 1905)	1905	yes	Argentina: Tierra del Fuego.
Notonemouridae	Udamocercia antarctica (Enderlein, 1905)	1905	yes	Argentina: Tierra del Fuego. Chile: Central and South.
Perlidae	Kempnyia neotropica (Jacobson & Bianchi, 1905)	1905	yes	Brazil: Minas Gerais, Rio de Janeiro, Sao Paolo, Goias.
Perlidae	Perla blanchardi Jacobson & Bianchi, 1905	1905	yes	Chile: Valdivia
Gripopterygidae	Paragripopteryx klapaleki Enderlein, 1909	1909	yes	Brazil: Rio de Janeiro. Sao Paulo.
Perlidae	Anacroneuria angusticollis (Enderlein, 1909)	1909	yes	Colombia; Ecuador.
Perlidae	Anacroneuria apicalis (Enderlein, 1909)	1909	yes	Colombia
Perlidae	Anacroneuria boliviensis (Enderlein, 1909)	1909	yes	Bolivia.
Perlidae	Anacroneuria fuscicosta (Enderlein, 1909)	1909	yes	Argentina: Misiones. Brazil: Santa Catarina.
Perlidae	Anacroneuria hieroglyphica (Enderlein, 1909)	1909	yes	Ecuador. Venezuela (?).
Perlidae	Anacroneuria ohausiana (Enderlein, 1909)	1909	yes	Ecuador.
Perlidae	Anacroneuria pehlkei (Enderlein, 1909)	1909	yes	Colombia. Peru.
Perlidae	Anacroneuria pistacina (Enderlein, 1909)	1909	yes	Ecuador.
Perlidae	Anacroneuria schmidti (Enderlein, 1909)	1909	yes	Colombia. Ecuador.
Perlidae	Kempnyia gracilenta (Enderlein, 1909)	1909	yes	Brazil: Espirito Santo, Minas Gerais, Rio de Janeiro, São Paulo.
Perlidae	Macrogynoplax guayanensis Enderlein, 1909	1909	yes	Brazil: Para. Guyana.
Perlidae	Anacroneuria longinqua Navás, 1911	1911	yes	Ecuador.
Perlidae	Anacroneuria posticata (Banks, 1913)	1913	yes	Brazil: Rondonia: Abuna, Rio Madeira
Perlidae	Anacroneuria bolivari (Banks, 1914)	1914	yes	Colombia
Perlidae	Anacroneuria phantoma (Banks, 1914)	1914	yes	Guyana.
Perlidae	Anacroneuria plutonis (Banks, 1914)	1914	yes	Costa Rica: La Trinidad, Turricares, and Orosi. Panamá.
Perlidae	Anacroneuria media Navás, 1915	1915	yes	Ecuador
Perlidae	Anacroneuria peruviana Navás, 1915	1915	yes	Peru.
Perlidae	Anacroneuria dimidiata Navás, 1916	1916	yes	Columbia
Perlidae	Anacroneuria tincta Navás, 1916	1916	yes	Columbia
Perlidae	Anacroneuria viduata Navás, 1916	1916	yes	Columbia
Perlidae	Inconeuria marcapatica (Klapálek, 1916)	1916	yes	Peru.
Perlidae	Kempnyia flava Klapálek, 1916	1916	yes	Brazil: Espi´rito Santo, Rio de Janeiro, São Paulo.
Perlidae	Kempnyia obtusa Klapálek, 1916	1916	yes	Brazil:Minas Gerais, Rio de Janeiro, Sao Paulo.
Perlidae	Kempnyia reticulata (Klapálek, 1916)	1916	yes	Brazil: Espírito Santo.
Perlidae	Kempnyia sordida Klapálek, 1916	1916	yes	Brazil.
Perlidae	Kempnyia tenebrosa Klapálek, 1916	1916	yes	Brazil: Rio de Janeiro, Rio Grande do Sul, Santa Catarina.
Perlidae	Kempnyia varipes Klapálek, 1916	1916	yes	Brazil: Rio de Janeiro.
Perlidae	Klapalekia augustibraueri (Klapálek, 1916)	1916	yes	Columbia
Perlidae	Onychoplax limbatella Klapálek, 1916	1916	yes	Brazil
Perlidae	Anacroneuria egena Navás, 1916	1916	yes	Brazil: Rio de Janeiro
Gripopterygidae	Notoperla tunelina (Navás, 1917)	1917	yes	Argentina: Santa Cruz. Chile: Aisén, Magallanes; Central Chile.
Perlidae	Anacroneuria orphana Navás, 1918	1918	yes	Argentina
Perlidae	Kempnyella genualis (Navás, 1918)	1918	yes	Argentina: Neuquen, Rio Negro. Chile: Aisén, Biobío, Curicó, Llanquihue, Maule, O'Higgins.
Perlidae	Anacroneuria reedi (Navás, 1919)	1919	yes	Argentina: Catamarca, Tucuman.
Perlidae	Inconeuria porteri (Navás, 1919)	1919	yes	Chile: Arauco, Cachapoal, Cauquenes, Cautín, Chiloé, Concepción, Curicó, Llanquihue, Malleco, Maule, Osorno, Valdivia.
Notonemouridae	Neonemura barrosi Navás, 1919	1919	yes	Argentina: Chubut, Rio Negro. Chile: Aisen, Arauco, Chiloe, Curico, Magallenes
Perlidae	Anacroneuria camposi (Banks, 1920)	1920	yes	Ecuador.
Perlidae	Kempnyia remota (Banks, 1920)	1920	yes	Nova Friburgo, Brazil
Perlidae	Pictetoperla repanda (Banks, 1920)	1920	yes	Argentina: Rio Negro. Chile: Cauquenes.
Perlidae	Anacroneuria albimacula Klapálek, 1921	1921	yes	Colombia
Perlidae	Anacroneuria diaphana Klapálek, 1921	1921	yes	Brazil: Rio Grande do Sul
Perlidae	Anacroneuria perpusilla Klapálek, 1921	1921	yes	Peru.
Perlidae	Anacroneuria profunda Navás, 1921	1921	yes	Argentina
Perlidae	Anacroneuria subcostalis Klapálek, 1921	1921	yes	Brazil: Sao Paulo.
Perlidae	Anacroneuria vespertilio Klapálek, 1921	1921	yes	Colombia.
Perlidae	Anacroneuria x-nigrum Klapálek, 1921	1921	yes	Peru
Gripopterygidae	Gripopteryx brasiliensis (Šámal, 1921)	1921	yes	Brazil: Santa Catarina; Paraguay: Itapua.
Perlidae	Anacroneuria atissima Klapálek, 1921	1921	yes	Bolivia, Columbia.
Perlidae	Anacroneuria annulipalpis Klapálek, 1922	1922	yes	Costa Rica, Panamá
Perlidae	Anacroneuria atrifrons Klapálek, 1922	1922	yes	Argentina: Córdoba. Brazil: Amazonas. Ecuador. Peru.
Perlidae	Anacroneuria biloba Klapálek, 1922	1922	yes	Ecuador.
Perlidae	Anacroneuria flavilatera Klapálek, 1922	1922	yes	Columbia
Perlidae	Anacroneuria fumigata Klapálek, 1922	1922	yes	Brazil: Espirito Santo.
Perlidae	Anacroneuria handlirschi Klapálek, 1922	1922	yes	Argentina: Salta. Bolivia. Peru.
Perlidae	Anacroneuria iridescens Klapálek, 1922	1922	yes	Bolivia.
Perlidae	Anacroneuria lepida Klapálek, 1922	1922	yes	Brazil: Mato Grosso.
Perlidae	Anacroneuria minuta Klapálek, 1922	1922	yes	Brazil: Amazonas; Para.
Perlidae	Anacroneuria pallens Klapálek, 1922	1922	yes	Colombia.
Perlidae	Anacroneuria parilobata Klapálek, 1922	1922	yes	Brazil: Bahia.
Perlidae	Anacroneuria pellucida Klapálek, 1922	1922	yes	Boliiva. Peru.
Perlidae	Anacroneuria vitripennis Klapálek, 1922	1922	yes	Peru.
Perlidae	Anacroneuria ypsilon Klapálek, 1922	1922	yes	Brazil: Rio Grande do Sul.
Perlidae	Anacroneuria acutipennis Klapálek, 1923	1923	yes	Bolivia. Costa Rica. Guatemala. Panamá.
Perlidae	Anacroneuria ignatiana (Navás, 1923)	1923	yes	Argnetina: Misiones.
Perlidae	Anacroneuria laminata Klapálek, 1923	1923	yes	Brazil South, Rio Grande do Sul.
Perlidae	Anacroneuria pictipes Klapálek, 1923	1923	yes	Brazil: Amapa. Guyana.
Perlidae	Anacroneuria planicollis Klapálek, 1923	1923	yes	Belize. Costa Rica. Guatemala. Mexico. Nicaragua. Panamá.
Perlidae	Anacroneuria uruguaya (Navás, 1923)	1923	yes	Uruguay
Perlidae	Anacroneuria antica Navás, 1924	1924	yes	Costa Rica
Perlidae	Anacroneuria appollinaris Navás, 1924	1924	yes	Columbia
Perlidae	Anacroneuria costana (Navás, 1924)	1924	yes	Costa Rica. Ecuador. Panamá.
Perlidae	Anacroneuria divisa (Navás, 1924)	1924	yes	Costa Rica.
Perlidae	Anacroneuria lineata (Navás, 1924)	1924	yes	Belize. Costa Rica. Guatemala. Honduras. Mexico. Nicaragua. Panama.
Perlidae	Kempnyia barbiellinii (Navás, 1925)	1925	yes	Brazil: Sao Paolo.
Perlidae	Anacroneuria lacunosa (Navás, 1926)	1926	yes	Brazil: Bahia.
Perlidae	Anacroneuria ocellata Navás, 1926	1926	yes	Columbia
Perlidae	Anacroneuria plagata (Navas, 1926)	1926	yes	Columbia
Perlidae	Anacroneuria blanda Needham & Broughton, 1927	1927	yes	Colombia. Costa Rica. Panama.
Perlidae	Anacroneuria fuscescens Navás, 1927	1927	yes	Bolivia: La Paz.
Perlidae	Anacroneuria naomi Needham & Broughton, 1927	1927	yes	Guatemala.
Perlidae	Anacroneuria ramealis Navás, 1927	1927	yes	columbia
Austroperlidae	Klapopteryx armillata Navás, 1928	1928	yes	Chile: Arauco. Linares. Valdivia
Gripopterygidae	Limnoperla jaffueli (Navás, 1928)	1928	yes	Argentina: Chubut, Rio Negro. Chile: from Coquimbo to Magallanes. Valdivia. Llanquihue. Chiloe'. Santiago. Cauquenes. Linares. Arauco. Aisen.
Gripopterygidae	Senzilloides panguipullii (Navás, 1928)	1928	yes	Argentina: Chubut, Rio Negro. Chile: Curico, Valdivia
Perlidae	Kempnyia petropolitana (Navás, 1929)	1929	yes	Brazil: Rio de Janeiro.
Eustheniidae	Neuroperla schedingi (Navás, 1930)	1930	yes	Argentina: Neuquen. Chile: Aisén, Cautin, Chubut, Llanquihue, Neuquen, Osorno, Rio Negro, Valdivia.
Gripopterygidae	Gripopteryx serrei Navás, 1930	1930	yes	Uruguay: Florida.
Notonemouridae	Neofulla areolata (Navás, 1930)	1930	yes	Argentina: Neuquen. Chile: Aisen, Cautin, Llanquihue, Magellanes, Valdivia
Perlidae	Anacroneuria collaris (Navás, 1932)	1932	yes	Brazil: Rio de Janeiro.
Perlidae	Anacroneuria genualis (Navás, 1932)	1932	yes	Brazil: Mato Grosso do Sul
Perlidae	Anacroneuria melzeri (Navás, 1932)	1932	yes	Brazil: Mato Grosso.
Perlidae	Anacroneuria v-nigrum Navás, 1932	1932	yes	Brazil: Rio de Janeiro
Perlidae	Kempnyia brasilica Navás, 1932	1932	yes	Brazil: Rio de Janeiro.
Gripopterygidae	Araucanioperla bullocki (Navás, 1933)	1933	yes	Argentina: Chubut. Chile: Llanquihue. Malleco. Maule.
Gripopterygidae	Ceratoperla fazi (Navás, 1934)	1934	yes	Argentina: Chubut, Rio Negro. Chile: Cautin.
Perlidae	Anacroneuria fulvipennis Navás, 1934	1934	yes	Costa Rica
Perlidae	Anacroneuria trinervis Navás, 1934	1934	yes	Ecuador.
Perlidae	Kempnyia colossica (Navás, 1934)	1934	yes	Brazil: Minas Gerais, Parana, Rio de Janeiro, Santa Catarina, Sao Paulo.
Gripopterygidae	Gripopteryx garbei Navás, 1936	1936	yes	Brazil: Minas Gerais. Rio de Janeiro. Santa Catarina. Sao Paulo.
Gripopterygidae	Gripopteryx pardina Navás, 1936	1936	yes	Brazil: Rio de Janeiro; São Paulo.
Perlidae	Anacroneuria hemiphaea (Navás, 1936)	1936	yes	Brazil: Santa Catarina.
Perlidae	Anacroneuria paulina (Navás, 1936)	1936	yes	Brazil: São Paulo.
Perlidae	Kempnyia serrana Navás, 1936	1936	yes	Brazil: Rio de Janeiro, Sao Paolo.
Perlidae	Kempnyia taunayi (Navás, 1936)	1936	yes	Brazil: Rio de Janeiro, Sao Paolo.
Perlidae	Anacroneuria aroucana Kimmins, 1948	1948	yes	Trinidad-Tobago
Gripopterygidae	Andiperla willinki Aubert, 1956	1956	yes	Argentina: Santa Cruz. Southern Chile.
Gripopterygidae	Notoperla archiplatae (Illies, 1958)	1958	yes	Argentina: Chubut, Rio Negro. Chile: Aisén, Colchagua, Santiago, Magallanes.
Perlidae	Anacroneuria flavolineata Jewett, 1958	1958	yes	Guatemala.
Perlidae	Anacroneuria flavominuta Jewett, 1958	1958	yes	Guatemala. Honduras.
Perlidae	Anacroneuria magnirufa Jewett, 1958	1958	yes	Costa Rica. Honduras. Panama.
Perlidae	Anacroneuria pallida Jewett, 1958	1958	yes	Guatemala, Mexico: Chiapas, Oaxaca, Tabasco, Veracruz. Panamá.
Perlidae	Anacroneuria quadriloba Jewett, 1958	1958	yes	Guatemala. Mexico: Chiapas, Oaxaca, Veracruz. Panamá.
Perlidae	Anacroneuria atrinota Jewett, 1959	1959	yes	Peru.
Perlidae	Anacroneuria aurata Jewett, 1959	1959	yes	Brazil: Santa Catarina.
Perlidae	Anacroneuria badilinea Jewett, 1959	1959	yes	Argentina: Misiones. Brazil: Santa Catarina.
Perlidae	Anacroneuria brunneilata Jewett, 1959	1959	yes	Peru.
Perlidae	Anacroneuria flavicoronata Jewett, 1959	1959	yes	Peru
Perlidae	Anacroneuria flavifrons Jewett, 1959	1959	yes	Peru
Perlidae	Anacroneuria impensa Jewett, 1959	1959	yes	Argnetina: Misiones. Brazil: Santa Catarina.
Perlidae	Anacroneuria novateutonia Jewett, 1959	1959	yes	Argentina: Entre Rios, Misiones. Brazil: Santa Catarina.
Perlidae	Anacroneuria oculatila Jewett, 1959	1959	yes	Argentina: Misiones. Brazil: Santa Catarina.
Perlidae	Anacroneuria plaumanni Jewett, 1959	1959	yes	Argentina: Misiones. Brazil: Rio Grande do Sul, Santa Catarina.
Perlidae	Anacroneuria tinctilamella Jewett, 1959	1959	yes	Argentina: Misiones. Brazil: Santa Catarina.
Perlidae	Anacroneuria trimacula Jewett, 1959	1959	yes	Argentina: Misiones; Brazil: Rio Grande do Sul, Santa Catarina. Paraguay.
Austroperlidae	Andesobius barilochensis (Illies, 1960)	1960	yes	Argentina: Chubut, Neuquen, Rio Negro. Chile: Aisen, Cautin, Llanquihue, Los Lagos, Osorno, Rio Negro.
Austroperlidae	Klapopteryx kuscheli Illies, 1960	1960	yes	Argentina: Chubut, Neuquen, Rio Negro, Santa Cruz; Chile: Aisen, Ultima Esperanza, Central Chile.
Austroperlidae	Penturoperla barbata Illies, 1960	1960	yes	Argentina: Chubut, Neuquen, Rio Negro. Chile: Aisen. Arauco. Cautin. Curico. La Araucania. Llanquihue. Los Lagos. Nuble. Rio Negro. Valdivia.
Diamphipnoidae	Diamphipnoa helgae Illies, 1960	1960	yes	Argentina: Chubut, Western Rio Negro. Chile: Llanquihue. Malleco. Osorno. Valdivia
Diamphipnoidae	Diamphipnopsis beschi Illies, 1960	1960	yes	Argentina. Chile: Valdivia.
Eustheniidae	Neuroperlopsis patris Illies, 1960	1960	yes	Chile: Cautin, Curico, Nuble, Osorno.
Gripopterygidae	Araucanioperla brincki (Froehlich, 1960)	1960	yes	Chile: Aisen. Chiloe. Llanquihue. Osorno.
Gripopterygidae	Aubertoperla illiesi (Froehlich, 1960)	1960	yes	Argentina: Chubut, Rio Negro. Chile: Angol. Arauco. Aisén. Cautin. Curico. Malleco. Nuble. Osorno.
Gripopterygidae	Gripopteryx maculosa Jewett, 1960	1960	yes	Brazil: Espirito Santo. Rio de Janeiro. Sao Paulo.
Gripopterygidae	Megandiperla kuscheli Illies, 1960	1960	yes	Chile: Magallanes.
Gripopterygidae	Paragripopteryx crassila (Jewett, 1960)	1960	yes	Brazil: Santa Catarina.
Gripopterygidae	Plegoperla punctata (Froehlich, 1960)	1960	yes	Chile: Angol, Arauco, Biobio.
Gripopterygidae	Rhithroperla rossi (Froehlich, 1960)	1960	yes	Argentina: Chubut, Neuquen, Rio Negro. Chile: Curico, Magallanes, Osorno, Valdivia.
Notonemouridae	Austronemoura araucoana Aubert, 1960	1960	yes	Chile: Arauco.
Notonemouridae	Austronemoura caramavidensis Aubert, 1960	1960	yes	Central Chile
Notonemouridae	Austronemoura chilena Aubert, 1960	1960	yes	Argentina: Chubut, Rio Negro. Chile: Aisén, Osorno, Valdivia.
Notonemouridae	Austronemoura encoensis Aubert, 1960	1960	yes	Chile: Aisén, Chiloé, Llanquihue, Linares, Malleco, Valdivia.
Notonemouridae	Austronemoura eudoxiae (Froehlich, 1960)	1960	yes	Argentina: Chubut. Chile: Aisén, Chiloé, Lanquihue, Linares, Malleco, Valdivia.
Notonemouridae	Austronemoura quadrangularis Aubert, 1960	1960	yes	Argentina: Rio Negro. Chile: Aisén, Magallanes.
Notonemouridae	Udamocercia arumifera Aubert, 1960	1960	yes	Argentina: Chubut, Rio Negro. Chile: Llanquihue, Valdivia.
Perlidae	Anacroneuria dourada Jewett, 1960	1960	yes	Brazil: Goiás.
Perlidae	Anacroneuria furfurosa Jewett, 1960	1960	yes	Brazil: Rio de Janeiro.
Perlidae	Anacroneuria galba Jewett, 1960	1960	yes	Brazil: Goias.
Perlidae	Enderleina preclara Jewett, 1960	1960	yes	Brazil: Roraima.
Notonemouridae	Neofulla biloba (Aubert, 1960)	1960	yes	Argentina: Chubut. Chile: Llanquihue.
Notonemouridae	Neofulla spinosa (Aubert, 1960)	1960	yes	Chile: Aisen, Osorno, Valdivia.
Notonemouridae	Udamocercia frantzi Illies, 1961	1961	yes	Argentina: Chubut, Rio Negro. Chile: Cautín, Valdivia.
Gripopterygidae	Andiperlodes holdgatei Illies, 1963	1963	yes	Chile: Aisen, Magellanes
Gripopterygidae	Aubertoperla kuscheli Illies, 1963	1963	yes	Chile: Aisen. Arauco. Magallanes.
Gripopterygidae	Ceratoperla schwabei Illies, 1963	1963	yes	Chile: Malleco. Valdivia.
Gripopterygidae	Chilenoperla beschi Illies, 1963	1963	yes	Chile: Linares. Malleco. Valdivia.
Gripopterygidae	Chilenoperla puerilis Illies, 1963	1963	yes	Argentina: Chubut. Chile: Central Chile, Llanquihue.
Gripopterygidae	Chilenoperla semitincta Illies, 1963	1963	yes	Argentina: Chubut; Chile: Central Chile, Llanquihue.
Gripopterygidae	Notoperlopsis femina Illies, 1963	1963	yes	Argentina: Chubut, Neuquen. Chile: Valdivia.
Gripopterygidae	Pelurgoperla personata Illies, 1963	1963	yes	Argentina: Rio Negro. Chile: Aisen, Llanquihue, Malleco, Osorno, Valdivia.
Gripopterygidae	Rhithroperla penai Illies, 1963	1963	yes	Chile: Chiloe.
Gripopterygidae	Teutoperla brundini Illies, 1963	1963	yes	Chile: Chiloe. Llanquihue. Osorno.
Gripopterygidae	Teutoperla rothi Illies, 1963	1963	yes	Chile: Valdivia.
Gripopterygidae	Gripopteryx elisae Illies, 1964	1964	yes	Brazil: Rio Grande do Sul.
Perlidae	Kempnyella walperi Illies, 1964	1964	yes	Chile: Maule, Valdivia.
Perlidae	Nigroperla costalis Illies, 1964	1964	yes	Chile: Arauco, Biobio, Cauquenes, Concepcion, Maule, Ñuble, La Araucania, Los Lagos.
Gripopterygidae	Neopentura semifusca Illies, 1965	1965	yes	Argentina: Neuquen, Rio Negro. Chile: La Araucania. Aisen.
Gripopterygidae	Plegoperla borggreenae Illies, 1965	1965	yes	Chile: Arauco.
Gripopterygidae	Teutoperla auberti Illies, 1965	1965	yes	Argentina: Rio Negro; Chile: Nuble.
Gripopterygidae	Paragripopteryx anga Froehlich, 1969	1969	yes	Brazil: Sao Paulo.
Gripopterygidae	Paragripopteryx blanda Froehlich, 1969	1969	yes	Brazil: Sao Paulo.
Gripopterygidae	Paragripopteryx munoai (Benedetto, 1969)	1969	yes	Uruguay: Maldonado.
Notonemouridae	Neonemura illiesi Zwick, 1972	1972	yes	Argentina: Chubut. Chile: Chiloé.
Gripopterygidae	Antarctoperla altera Zwick, 1973	1973	yes	Argentina(?). Chile: Magallanes.
Gripopterygidae	Chilenoperla illiesi Nelson, 1973	1973	yes	Argentina: Chubut, Rio Negro; Chile: Linares.
Gripopterygidae	Paragripopteryx baratinii Benedetto, 1983	1983	yes	Uruguay: Lavalleja.
Perlidae	Kempnyia mirim Froehlich, 1984	1984	yes	Brazil: São Paulo.
Perlidae	Kempnyia reichardti Froehlich, 1984	1984	yes	Brazil: Minas Gerais, São Paulo.
Perlidae	Kempnyia tamoya Froehlich, 1984	1984	yes	Brazil: São Paulo.
Perlidae	Macrogynoplax veneranda Froehlich, 1984	1984	yes	Brazil: São Paulo.
Perlidae	Kempnyia alterosarum Froehlich, 1988	1988	yes	Brazil: Minas Gerais, Rio de Janeiro.
Perlidae	Kempnyia guassu Froehlich, 1988	1988	yes	Brazil: Rio de Janeiro.
Perlidae	Kempnyia jatim Froehlich, 1988	1988	yes	Brazil: Rio de Janeiro, São Paulo.
Perlidae	Kempnyia sazimai Froehlich, 1988	1988	yes	Brazil: Minas Gerais.
Perlidae	Kempnyia umbrina Froehlich, 1988	1988	yes	Brazil: Minas Gerais, Rio de Janeiro, Sao Paolo.
Perlidae	Kempnyia vanini Froehlich, 1988	1988	yes	Brazil: Goias, Minas Gerais, Sao Paolo.
Perlidae	Enderleina bonita Stark, 1989	1989	yes	Venezuela.
Perlidae	Enderleina flinti Stark, 1989	1989	yes	Brazil: Amazonas, Roraima. Venezuela.
Perlidae	Enderleina yano Stark, 1989	1989	yes	Brazil: Amazonas. Venezuela.
Perlidae	Macrogynoplax geijskesii Zwick, 1989	1989	yes	Surinam.
Perlidae	Macrogynoplax neblina Stark, 1989	1989	yes	Venezuela.
Perlidae	Macrogynoplax spangleri Stark, 1989	1989	yes	Venezuela.
Gripopterygidae	Gripopteryx juetah Froehlich, 1990	1990	yes	Brazil: Minas Gerais. Sao Paulo.
Gripopterygidae	Gripopteryx pilosa Froehlich, 1990	1990	yes	Brazil: Minas Gerais. Rio de Janeiro. Sao Paulo.
Gripopterygidae	Gripopteryx coruja Froehlich, 1993	1993	yes	Brazil: Sau Paulo.
Gripopterygidae	Gripopteryx flinti Froehlich, 1993	1993	yes	Brazil: Rio de Janeiro. Sao Paulo.
Gripopterygidae	Gripopteryx liana Froehlich, 1993	1993	yes	Brazil: Minas Gerais. Sao Paulo.
Gripopterygidae	Gripopteryx pinima Froehlich, 1993	1993	yes	Brazil: Sao Paulo.
Gripopterygidae	Gripopteryx serrensis Froehlich, 1993	1993	yes	Brazil: Rio Grande do Sul.
Perlidae	Anacroneuria farallonensis Rojas & Baena, 1993	1993	yes	Colombia.
Gripopterygidae	Paragripopteryx delicata Froehlich, 1994	1994	yes	Brazil: Sau Paulo.
Gripopterygidae	Paragripopteryx egena Froehlich, 1994	1994	yes	Brazil: Sao Paulo.
Gripopterygidae	Paragripopteryx guardae Froehlich, 1994	1994	yes	Brazil: Sao Paulo.
Gripopterygidae	Paragripopteryx hamata Froehlich, 1994	1994	yes	Brazil: Sao Paulo.
Gripopterygidae	Paragripopteryx merui Froehlich, 1994	1994	yes	Brazil: Sao Paulo.
Gripopterygidae	Tupiperla eleonorae (Froehlich, 1994)	1994	yes	Brazil: São Paulo.
Perlidae	Anacroneuria isleta Stark, 1994	1994	yes	Tobago.
Perlidae	Anacroneuria arcuata Stark, 1995	1995	yes	Venezuela.
Perlidae	Anacroneuria baniva Stark, 1995	1995	yes	Venezuela.
Perlidae	Anacroneuria bari Stark, 1995	1995	yes	Colombia. Ecuador.
Perlidae	Anacroneuria blanca Stark, 1995	1995	yes	Brazil: Amazonas. Venezuela.
Perlidae	Anacroneuria caraca Stark, 1995	1995	yes	Colombia. Ecuador.
Perlidae	Anacroneuria chiquita Stark, 1995	1995	yes	Venezuela.
Perlidae	Anacroneuria chorrera Stark, 1995	1995	yes	Venezuela.
Perlidae	Anacroneuria cruza Stark, 1995	1995	yes	Venezuela.
Perlidae	Anacroneuria cuadrada Stark, 1995	1995	yes	Venezuela.
Perlidae	Anacroneuria digitata Stark, 1995	1995	yes	Venezuela.
Perlidae	Anacroneuria llana Stark, 1995	1995	yes	Venezuela.
Perlidae	Anacroneuria menuda Stark, 1995	1995	yes	Venezuela.
Perlidae	Anacroneuria muesca Stark, 1995	1995	yes	Venezuela.
Perlidae	Anacroneuria paleta Stark, 1995	1995	yes	Colombia, Venezuela.
Perlidae	Anacroneuria pequena Stark, 1995	1995	yes	Venezuela.
Perlidae	Anacroneuria pinza Stark, 1995	1995	yes	Venezuela.
Perlidae	Anacroneuria shamatari Stark, 1995	1995	yes	Venezuela.
Perlidae	Anacroneuria vistosa Stark, 1995	1995	yes	Venezuela.
Notonemouridae	Austronemoura auberti McLellan & Zwick, 1996	1996	yes	Central Chile.
Notonemouridae	Austronemoura decipiens McLellan & Zwick, 1996	1996	yes	Chile: Osorno.
Notonemouridae	Austronemoura flintorum McLellan & Zwick, 1996	1996	yes	Chile: Chiloé.
Perlidae	Enderleina froehlichi Ribeiro-Ferreira, 1996	1996	yes	Brazil: Amapas, Amazonas, Para.
Perlidae	Kempnyia auberti Froehlich, 1996	1996	yes	Brazil: São Paulo.
Perlidae	Kempnyia petersorum Froehlich, 1996	1996	yes	Brazil: Minas Gerais, Parana, Rio de Janeiro, Sao Paolo.
Perlidae	Macrogynoplax flinti Stark, 1996	1996	yes	Guyana.
Perlidae	Macrogynoplax kanuku Stark, 1996	1996	yes	Guyana.
Perlidae	Macrogynoplax truncata Stark, 1996	1996	yes	Peru.
Perlidae	Macrogynoplax yupanqui Stark, 1996	1996	yes	Peru.
Perlidae	Kempnyia tijucana Dorville & Froehlich, 1997	1997	yes	Brazil: Rio de Janeiro.
Perlidae	Anacroneuria cosnipata Stark & Sivec, 1998	1998	yes	Bolivia. Peru.
Gripopterygidae	Tupiperla illiesi Froehlich, 1998	1998	yes	Brazil: São Paulo.
Gripopterygidae	Tupiperla modesta Froehlich, 1998	1998	yes	Brazil: São Paulo.
Gripopterygidae	Tupiperla oliveirai Froehlich, 1998	1998	yes	Brazil: Goiás.
Gripopterygidae	Tupiperla reichardti Froehlich, 1998	1998	yes	Brazil: Minas Gerais, São Paulo.
Gripopterygidae	Tupiperla robusta Froehlich, 1998	1998	yes	Brazil: Minas Gerais, São Paulo.
Gripopterygidae	Tupiperla sulina Froehlich, 1998	1998	yes	Brazil: Santa Catarina.
Gripopterygidae	Tupiperla umbya Froehlich, 1998	1998	yes	Brazil: São Paulo.
Perlidae	Anacroneuria adamsae Stark & Sivec, 1998	1998	yes	Peru: Cuzco.
Perlidae	Anacroneuria alajuela Stark, 1998	1998	yes	Costa Rica.
Perlidae	Anacroneuria aymara Stark & Sivec, 1998	1998	yes	Bolivia. Peru.
Perlidae	Anacroneuria benedettoi Stark, 1998	1998	yes	Costa Rica. Honduras. Mexico. Panama.
Perlidae	Anacroneuria bulbosa Stark & Sivec, 1998	1998	yes	Peru.
Perlidae	Anacroneuria callanga Stark & Sivec, 1998	1998	yes	Bolivia. Peru.
Perlidae	Anacroneuria cana Stark & Sivec, 1998	1998	yes	Peru.
Perlidae	Anacroneuria canchi Stark & Sivec, 1998	1998	yes	Peru.
Perlidae	Anacroneuria chavin Stark & Sivec, 1998	1998	yes	Ecuador. Peru.
Perlidae	Anacroneuria chipaya Stark & Sivec, 1998	1998	yes	Bolivia. Colombia. Peru.
Perlidae	Anacroneuria curiosa Stark, 1998	1998	yes	Costa Rica, Panama, Nicaragua, Columbia
Perlidae	Anacroneuria cuzco Stark & Sivec, 1998	1998	yes	Peru.
Perlidae	Anacroneuria exquisita Stark, 1998	1998	yes	Costa Rica.
Perlidae	Anacroneuria flinti Stark & Sivec, 1998	1998	yes	Peru.
Perlidae	Anacroneuria hacha Stark, 1998	1998	yes	Costa Rica. Guatemala. Nicaragua. Panamá.
Perlidae	Anacroneuria harperi Stark, 1998	1998	yes	Colombia. Panama.
Perlidae	Anacroneuria heppneri Stark & Sivec, 1998	1998	yes	Peru.
Perlidae	Anacroneuria holzenthali Stark, 1998	1998	yes	Costa Rica. Honduras. Nicaragua.
Perlidae	Anacroneuria inca Stark & Sivec, 1998	1998	yes	Peru.
Perlidae	Anacroneuria lupaca Stark & Sivec, 1998	1998	yes	Peru.
Perlidae	Anacroneuria marca Stark, 1998	1998	yes	Costa Rica. Panama.
Perlidae	Anacroneuria marginata Stark, 1998	1998	yes	Costa Rica.
Perlidae	Anacroneuria maritza Stark, 1998	1998	yes	Costa Rica.
Perlidae	Anacroneuria moche Stark & Sivec, 1998	1998	yes	Peru.
Perlidae	Anacroneuria mochica Stark & Sivec, 1998	1998	yes	Peru.
Perlidae	Anacroneuria nazca Stark & Sivec, 1998	1998	yes	Peru.
Perlidae	Anacroneuria pacaje Stark & Sivec, 1998	1998	yes	Bolivia. Peru.
Perlidae	Anacroneuria pachacuti Stark & Sivec, 1998	1998	yes	Bolivia. Peru.
Perlidae	Anacroneuria pakitza Stark & Sivec, 1998	1998	yes	Peru.
Perlidae	Anacroneuria perplexa Stark, 1998	1998	yes	Belize. Costa Rica. Guatemala. Honduras. Mexico.
Perlidae	Anacroneuria quechua Stark & Sivec, 1998	1998	yes	Peru.
Perlidae	Anacroneuria talamanca Stark, 1998	1998	yes	Costa Rica. Panamá.
Perlidae	Anacroneuria tornada Stark, 1998	1998	yes	Costa Rica.
Perlidae	Anacroneuria uatsi Stark, 1998	1998	yes	Costa Rica. Honduras.
Perlidae	Anacroneuria uru Stark & Sivec, 1998	1998	yes	Bolivia. Peru.
Perlidae	Anacroneuria varilla Stark, 1998	1998	yes	Costa Rica. Panama.
Perlidae	Anacroneuria ventana Stark, 1998	1998	yes	Costa Rica.
Perlidae	Anacroneuria vilcabamba Stark & Sivec, 1998	1998	yes	Bolivia. Peru.
Perlidae	Anacroneuria wincha Stark & Sivec, 1998	1998	yes	Peru.
Perlidae	Anacroneuria woytkowskii Stark & Sivec, 1998	1998	yes	Peru.
Perlidae	Anacroneuria yameo Stark & Sivec, 1998	1998	yes	Bolivia. Colombia. Peru.
Perlidae	Anacroneuria zapata Stark, 1998	1998	yes	Costa Rica.
Perlidae	Anacroneuria zarpa Stark, 1998	1998	yes	Panama.
Perlidae	Anacroneuria zwicki Stark & Sivec, 1998	1998	yes	Bolivia. Peru.
Perlidae	Anacroneuria anchicaya Baena & Zúñiga, 1999	1999	yes	Colombia, Ecuador.
Perlidae	Anacroneuria arawak Stark, 1999	1999	yes	French Guiana. Guyana. Surinam. Venezuela.
Perlidae	Anacroneuria azul Rojas & Baena, 1999	1999	yes	Colombia. Ecuador. Panamá.
Perlidae	Anacroneuria calima Baena & Rojas, 1999	1999	yes	Colombia.
Perlidae	Anacroneuria chaima Stark, 1999	1999	yes	Venezuela.
Perlidae	Anacroneuria choachi Stark & Zúñiga, 1999	1999	yes	Colombia.
Perlidae	Anacroneuria cipriano Zúñiga & Rojas, 1999	1999	yes	Colombia.
Perlidae	Anacroneuria claudiae Stark, 1999	1999	yes	Venezuela.
Perlidae	Anacroneuria cordillera Rojas & Zúñiga, 1999	1999	yes	Colombia.
Perlidae	Anacroneuria forcipata Rojas & Baena, 1999	1999	yes	Colombia.
Perlidae	Anacroneuria guambiana Zúñiga & Stark, 1999	1999	yes	Colombia. Ecuador.
Perlidae	Anacroneuria guayaquil Zúñiga & Rojas, 1999	1999	yes	Colombia. Ecuador.
Perlidae	Anacroneuria karina Stark, 1999	1999	yes	Venezuela.
Perlidae	Anacroneuria makushi Stark, 1999	1999	yes	Guyana.
Perlidae	Anacroneuria meta Stark & Zúñiga, 1999	1999	yes	Colombia.
Perlidae	Anacroneuria morena Stark & Zúñiga, 1999	1999	yes	Colombia.
Perlidae	Anacroneuria oreja Zúñiga & Stark, 1999	1999	yes	Colombia.
Perlidae	Anacroneuria pacifica Rojas & Baena, 1999	1999	yes	Colombia.
Perlidae	Anacroneuria paez Zúñiga & Stark, 1999	1999	yes	Colombia.
Perlidae	Anacroneuria paria Stark, 1999	1999	yes	Venezuela.
Perlidae	Anacroneuria perija Stark, 1999	1999	yes	Venezuela.
Perlidae	Anacroneuria planada Baena & Rojas, 1999	1999	yes	Colombia. Ecuador.
Perlidae	Anacroneuria portilla Stark & Rojas, 1999	1999	yes	Colombia. Ecuador.
Perlidae	Anacroneuria quilla Stark & Zúñiga, 1999	1999	yes	Colombia, Ecuador.
Perlidae	Anacroneuria regleta Stark & Rojas, 1999	1999	yes	Colombia. Ecuador.
Perlidae	Anacroneuria rosita Stark & Rojas, 1999	1999	yes	Colombia. Ecuador.
Perlidae	Anacroneuria socapa Stark & Zúñiga, 1999	1999	yes	Colombia.
Perlidae	Anacroneuria tejon Baena & Stark, 1999	1999	yes	Colombia.
Perlidae	Anacroneuria timote Stark, 1999	1999	yes	Venezuela.
Perlidae	Anacroneuria undulosa Stark & Rojas, 1999	1999	yes	Colombia.
Perlidae	Anacroneuria valle Zúñiga & Baena, 1999	1999	yes	Colombia.
Perlidae	Anacroneuria wapishana Stark, 1999	1999	yes	Guyana.
Perlidae	Macrogynoplax delicata Ribeiro & Froehlich, 1999	1999	yes	Brazil: Amapa, Amazonas, Para.
Perlidae	Macrogynoplax poranga Ribeiro & Froehlich, 1999	1999	yes	Brazil: Amazonas.
Perlidae	Macrogynoplax pulchra Ribeiro & Froehlich, 1999	1999	yes	Brazil: Amapa, Amazonas, Para.
Perlidae	Anacroneuria achagua Stark, 1999	1999	yes	Venezuela
Perlidae	Anacroneuria takutu Stark, 2000	2000	yes	Guyana.
Gripopterygidae	Falklandoperla kelper McLellan, 2001	2001	yes	Falkland Islands
Gripopterygidae	Guaranyperla beckeri Froehlich, 2001	2001	yes	Brazil: Minas Gerais.
Gripopterygidae	Guaranyperla guapiara Froehlich, 2001	2001	yes	Brazil: São Paulo.
Gripopterygidae	Guaranyperla nitens Froehlich, 2001	2001	yes	Brazil: Sao Paolo.
Perlidae	Anacroneuria antizana Stark, 2001	2001	yes	Ecuador.
Perlidae	Anacroneuria auca Stark, 2001	2001	yes	Ecuador.
Perlidae	Anacroneuria canelo Stark, 2001	2001	yes	Ecuador.
Perlidae	Anacroneuria carchi Stark, 2001	2001	yes	Ecuador.
Perlidae	Anacroneuria cayapa Stark, 2001	2001	yes	Ecuador
Perlidae	Anacroneuria chimborazo Stark, 2001	2001	yes	Ecuador.
Perlidae	Anacroneuria cotacachi Stark, 2001	2001	yes	Ecuador.
Perlidae	Anacroneuria cotopaxi Stark, 2001	2001	yes	Ecuador.
Perlidae	Anacroneuria jewetti Stark, 2001	2001	yes	Colombia. Ecuador.
Perlidae	Anacroneuria jivaro Stark, 2001	2001	yes	Ecuador.
Perlidae	Anacroneuria kitchensi Stark, 2001	2001	yes	Ecuador.
Perlidae	Anacroneuria kondratieffi Stark, 2001	2001	yes	Ecuador.
Perlidae	Anacroneuria loreto Stark & Zúñiga, 2001	2001	yes	Peru.
Perlidae	Anacroneuria major Stark, 2001	2001	yes	Ecuador.
Perlidae	Anacroneuria manauensis Ribeiro-Ferreira, 2001	2001	yes	Brazil: Acre, Amazonas, Para, Maranhao.
Perlidae	Anacroneuria marlieri Froehlich, 2001	2001	yes	Brazil: Amazonas, Para, Rondonia.
Perlidae	Anacroneuria parva Stark, 2001	2001	yes	Ecuador.
Perlidae	Anacroneuria pastaza Stark, 2001	2001	yes	Ecuador; Brazil: Amazonas, Goiás, São Paulo.
Perlidae	Anacroneuria puna Stark, 2001	2001	yes	Colombia. Ecuador.
Perlidae	Anacroneuria quijo Stark, 2001	2001	yes	Ecuador.
Perlidae	Anacroneuria rawlinsi Stark, 2001	2001	yes	Ecuador.
Perlidae	Anacroneuria rugosa Stark, 2001	2001	yes	Ecuador.
Perlidae	Anacroneuria spangleri Stark, 2001	2001	yes	Ecuador.
Perlidae	Anacroneuria tena Stark, 2001	2001	yes	Ecuador.
Perlidae	Anacroneuria tungurahua Stark, 2001	2001	yes	Ecuador.
Perlidae	Anacroneuria tzapino Stark, 2001	2001	yes	Ecuador.
Perlidae	Anacroneuria zamora Stark, 2001	2001	yes	Ecuador.
Perlidae	Anacroneuria zunigae Stark, 2001	2001	yes	Ecuador.
Perlidae	Anacroneuria coscaroni Froehlich, 2002	2002	yes	Argentina: Misiones.
Gripopterygidae	Tupiperla flinti Froehlich, 2002	2002	yes	Argentina: Misiones. Paraguay: Paraguari.
Gripopterygidae	Tupiperla misionera Froehlich, 2002	2002	yes	Northeast Argentina
Perlidae	Anacroneuria cacute Stark & Maldonado, 2002	2002	yes	Venezuela.
Perlidae	Anacroneuria caraja Froehlich, 2002	2002	yes	Brazil: Para.
Perlidae	Anacroneuria cathia Froehlich, 2002	2002	yes	Brazil: Santa Catarina
Perlidae	Anacroneuria flintorum Froehlich, 2002	2002	yes	Brazil: Espirito Santo, Rio de Janeiro, São Paulo.
Perlidae	Anacroneuria inza Zúñiga & Stark, 2002	2002	yes	Columbia.
Perlidae	Anacroneuria marta Zúñiga & Stark, 2002	2002	yes	Colombia.
Perlidae	Anacroneuria munchique Zúñiga & Stark, 2002	2002	yes	Colombia.
Perlidae	Anacroneuria petersi Froehlich, 2002	2002	yes	Brazil: Rio de Janeiro, São Paulo.
Perlidae	Anacroneuria ricki Zúñiga & Stark, 2002	2002	yes	Colombia. Ecuador.
Perlidae	Anacroneuria rondoniae Froehlich, 2002	2002	yes	Brazil: Rondonia.
Perlidae	Anacroneuria saltensis Froehlich, 2002	2002	yes	Argentina: Salta.
Perlidae	Anacroneuria segnini Stark & Maldonado, 2002	2002	yes	Venezuela.
Perlidae	Anacroneuria stanjewetti Froehlich, 2002	2002	yes	Argentina: Entre Rios, Misiones. Brazil: Minas Gerais, Rio Grande do Sul, Santa Catarina, São Paulo.
Perlidae	Anacroneuria starki Fenoglio & Morisi, 2002	2002	yes	Honduras. Nicaragua. Panamá.
Perlidae	Anacroneuria toni Zúñiga & Stark, 2002	2002	yes	Colombia.
Perlidae	Anacroneuria toriba Froehlich, 2002	2002	yes	Brazil: São Paulo.
Perlidae	Anacroneuria uyara Froehlich, 2002	2002	yes	Argentina: Entre Rios. Brazil: Rio Grande do Sul, Santa Catarina, São Paulo.
Perlidae	Anacroneuria xinguensis Froehlich, 2002	2002	yes	Brazil: Para.
Perlidae	Anacroneuria ytuguazu Froehlich, 2002	2002	yes	Argentina: Entre Rios.
Perlidae	Anacroneuria amazonica Froehlich, 2003	2003	yes	Brazil: Amazonas.
Perlidae	Anacroneuria arrazayalensis Orce, 2003	2003	yes	Argentina: Salta
Perlidae	Anacroneuria fittkaui Froehlich, 2003	2003	yes	Brazil: Amazonas.
Perlidae	Anacroneuria tachira Stark & Zúñiga, 2003	2003	yes	Venezuela.
Perlidae	Anacroneuria ucumari Stark & Zúñiga, 2003	2003	yes	Colombia.
Perlidae	Inconeuria chimu Stark & Kondratieff, 2003	2003	yes	Peru.
Perlidae	Anacroneuria amaru Stark, 2004	2004	yes	Bolivia.
Perlidae	Anacroneuria amboro Stark, 2004	2004	yes	Bolivia
Perlidae	Anacroneuria bipunctata Stark, 2004	2004	yes	Peru.
Perlidae	Anacroneuria boraceiensis Froehlich, 2004	2004	yes	Brazil: Minas Gerais, São Paulo.
Perlidae	Anacroneuria brandaoi Bispo & Froehlich, 2004	2004	yes	Brazil: Goias.
Perlidae	Anacroneuria carole Stark, 2004	2004	yes	Peru.
Perlidae	Anacroneuria cochabamba Stark, 2004	2004	yes	Bolivia.
Perlidae	Anacroneuria cusi Stark, 2004	2004	yes	Bolivia.
Perlidae	Anacroneuria huayna Stark, 2004	2004	yes	Peru.
Perlidae	Anacroneuria iporanga Bispo & Froehlich, 2004	2004	yes	Brazil: São Paulo.
Perlidae	Anacroneuria itajaimirim Bispo & Froehlich, 2004	2004	yes	Brazil: São Paulo.
Perlidae	Anacroneuria pucallpa Stark, 2004	2004	yes	Peru.
Perlidae	Anacroneuria rossi Stark, 2004	2004	yes	Peru.
Perlidae	Anacroneuria senahu Stark & Kondratieff, 2004	2004	yes	Guatemala.
Perlidae	Anacroneuria shepardi Stark & Kondratieff, 2004	2004	yes	Belize. Honduras. Mexico: Chiapas.
Perlidae	Anacroneuria spectori Stark, 2004	2004	yes	Bolivia.
Perlidae	Anacroneuria taylori Stark, 2004	2004	yes	Bolivia. Peru.
Perlidae	Anacroneuria tinga Bispo & Froehlich, 2004	2004	yes	Brazil: Goias.
Perlidae	Anacroneuria tiwanaku Stark, 2004	2004	yes	Bolivia.
Perlidae	Anacroneuria tupi Bispo & Froehlich, 2004	2004	yes	Brazil: São Paulo.
Perlidae	Anacroneuria vanini Froehlich, 2004	2004	yes	Brazil: Minas Gerais, São Paulo.
Perlidae	Anacroneuria wari Stark, 2004	2004	yes	Peru.
Perlidae	Anacroneuria wellsi Stark & Kondratieff, 2004	2004	yes	Guatemala. Honduras.
Perlidae	Anacroneuria zaculeu Stark & Kondratieff, 2004	2004	yes	Guatemala.
Perlidae	Kempnyia goiana Bispo & Froehlich, 2004	2004	yes	Brazil: Goias.
Perlidae	Kempnyia oliverai Bispo & Froehlich, 2004	2004	yes	Brazil: Goias.
Gripopterygidae	Notoperla macdowalli McLellan & Mercado, 2005	2005	yes	Chile: Santiago.
Perlidae	Anacroneuria jaciara Bispo & Neves, 2005	2005	yes	Brazil: Mato Grosso do Sul.
Perlidae	Macrogynoplax matogrossensis Bispo & Neves, 2005	2005	yes	Brazil: Mato Grosso.
Gripopterygidae	Notoperla fasciata McLellan, 2006	2006	yes	Argentina: Chubut.
Gripopterygidae	Notoperla magnaspina McLellan, 2006	2006	yes	Argentina: Chubut, Neuquén, Río Negro, Santa Cruz.
Gripopterygidae	Teutoperla maulina Vera, 2006	2006	yes	Chile: Maule.
Gripopterygidae	Uncicauda testacea (Vera, 2006)	2006	yes	Argentina: Chubut. Chile: Aisen, Curacautín, La Araucania, Malleco, Maule.
Perlidae	Anacroneuria arcabuco Zúñiga & Stark, 2006	2006	yes	Colombia.
Perlidae	Anacroneuria cajas Zúñiga & Vimos, 2006	2006	yes	Ecuador.
Perlidae	Anacroneuria chachis Stark & Vásconez, 2006	2006	yes	Ecuador.
Perlidae	Anacroneuria choco Stark & Bersosa, 2006	2006	yes	Colombia. Ecuador. Panamá.
Perlidae	Anacroneuria iguaque Zúñiga & Stark, 2006	2006	yes	Colombia.
Perlidae	Anacroneuria mindo Zúñiga & Vásconez, 2006	2006	yes	Ecuador.
Perlidae	Anacroneuria paisa Zúñiga & Stark, 2006	2006	yes	Colombia.
Gripopterygidae	Alfonsoperla flinti McLellan & Zwick, 2007	2007	yes	Argentina: Chubut. Chile: Arauco, Aisén.
Gripopterygidae	Tupiperla jumirim Bispo & Froehlich, 2007	2007	yes	West-central Brazil
Gripopterygidae	Uncicauda pirata McLellan & Zwick, 2007	2007	yes	Chile: Malleco.
Perlidae	Anacroneuria caraa De Ribeiro & Froehlich, 2007	2007	yes	Brazil: Rio Grande do Sul.
Perlidae	Anacroneuria citara Stark & Ortega, 2007	2007	yes	Colombia.
Perlidae	Anacroneuria fiorentini De Ribeiro & Froehlich, 2007	2007	yes	Brazil: Rio Grande do Su.
Perlidae	Anacroneuria guaikuru Froehlich, 2007	2007	yes	Brazil: Mato Grosso do Sul.
Perlidae	Anacroneuria marshalli Stark, 2007	2007	yes	Argentina: Salta.
Perlidae	Anacroneuria ofaye Froehlich, 2007	2007	yes	Brazil : Mato Grosso do Sul.
Perlidae	Anacroneuria otun Stark & Zúñiga, 2007	2007	yes	Colombia.
Perlidae	Anacroneuria pastora Stark & Cardona, 2007	2007	yes	Colombia.
Perlidae	Anacroneuria payagua Froehlich, 2007	2007	yes	Brazil: Mato Grosso do Sul.
Perlidae	Anacroneuria quimbaya Zúñiga & Stark, 2007	2007	yes	Colombia.
Perlidae	Anacroneuria tatama Stark & Cardona, 2007	2007	yes	Colombia.
Perlidae	Anacroneuria tayrona Zúñiga & Tamaris-Turizo, 2007	2007	yes	Colombia.
Perlidae	Anacroneuria tunasi Stark & Zúñiga, 2007	2007	yes	Colombia.
Perlidae	Macrogynoplax anae Ribeiro & Rafael, 2007	2007	yes	Brazil: Amazonas.
Diamphipnoidae	Diamphipnoa colberti Stark, 2008	2008	yes	Chile: Maule. Pullehue. Along Rio Curanilahue.
Gripopterygidae	Chilenoperla elongata Vera, 2008	2008	yes	Argentina: Chubut. Chile: Vilches Alto.
Notonemouridae	Neonemura maculata Vera, 2008	2008	yes	Chile: Maule.
Gripopterygidae	Andiperlodes tehuelche Pessacq, 2009	2009	yes	Argentina: Santa Cruz.
Gripopterygidae	Pehuenioperla llaima Vera, 2009	2009	yes	Chile: Araucania.
Perlidae	Anacroneuria mantiqueirae Froehlich, 2010	2010	yes	Brazil: São Paulo.
Perlidae	Anacroneuria otafroehlichi Righi-Cavallaro & Lecci, 2010	2010	yes	Brazil: Mato Grosso do Sul.
Perlidae	Anacroneuria simulans Froehlich, 2010	2010	yes	Brazil: Sao Paulo.
Perlidae	Anacroneuria singularis Righi-Cavallaro & Lecci, 2010	2010	yes	Brazil: Mato Grosso do Sul, Minas Gerais, Pará.
Perlidae	Anacroneuria tabatae Froehlich, 2010	2010	yes	Brazil: Sao Paulo.
Perlidae	Anacroneuria terere Righi-Cavallaro & Lecci, 2010	2010	yes	Brazil: Bahia, Mato Grosso do Sul, Minas Gerais.
Gripopterygidae	Gripopteryx clemira Lecci & Froehlich, 2011	2011	yes
Gripopterygidae	Gripopteryx japi Lecci & Froehlich, 2011	2011	yes
Gripopterygidae	Paragripopteryx intervalensis Bispo & Lecci, 2011	2011	yes
Gripopterygidae	Paragripopteryx kapilei Bispo & Lecci, 2011	2011	yes
Gripopterygidae	Paragripopteryx paranapiacabae Bispo & Lecci, 2011	2011	yes
Gripopterygidae	Tupiperla amandae Bispo & Lecci, 2011	2011	yes	Brazil: Sao Paulo.
Gripopterygidae	Tupiperla froehlichi Bispo & Lecci, 2011	2011	yes	Brazil: São Paulo.
Perlidae	Anacroneuria clarki Stark & Baumann, 2011	2011	yes	Bolivia.
Perlidae	Anacroneuria vagante Stark & Baumann, 2011	2011	yes	Bolivia.
Perlidae	Anacroneuria ypane Stark & Baumann, 2011	2011	yes	Paraguay
Perlidae	Kempnyia kaingang Froehlich, 2011	2011	yes	Brazil: Santa Catarina.
Perlidae	Kempnyia ocellata Froehlich, 2011	2011	yes	Brazil: Rio de Janeiro.
Perlidae	Kempnyia pinhoi Froehlich, 2011	2011	yes	Brazil: Santa Catarina.
Perlidae	Kempnyia pirata Froehlich, 2011	2011	yes	Brazil: São Paulo.
Perlidae	Kempnyia tupinamba Froehlich, 2011	2011	yes	Brazil: Sao Paulo
Perlidae	Macrogynoplax duida Stark, 2011	2011	yes	Venezuela.
Gripopterygidae	Chilenoperla puelche Vera, 2012	2012	yes	Chile: Araucania.
Perlidae	Anacroneuria apuela Stark & Gill, 2012	2012	yes	Ecuador
Perlidae	Anacroneuria cushueme Stark & Gill, 2012	2012	yes	Ecuador.
Perlidae	Anacroneuria kayceae Kondratieff & Gill, 2012	2012	yes	Ecuador.
Perlidae	Anacroneuria malkini Stark & Kondratieff, 2012	2012	yes	Ecuador.
Perlidae	Anacroneuria pakaraima Stark, 2012	2012	yes	Guyana
Perlidae	Anacroneuria pichincha Stark & Kondratieff, 2012	2012	yes	Ecuador.
Perlidae	Anacroneuria wokomung Stark, 2012	2012	yes	Guyana.
Gripopterygidae	Tupiperla barbosai Avelino-Capistrano & Nessiman, 2013	2013	yes	Brazil: Rio de Janeiro.
Perlidae	Anacroneuria amargosa Righi-Cavallaro & Froehlich, 2013	2013	yes	Brazil: Bahia.
Perlidae	Anacroneuria bahiensis Righi-Cavallaro & Lecci, 2013	2013	yes	Brazil: Bahia.
Perlidae	Anacroneuria itatiaiensis Baldin, Bispo & Novaes, 2013	2013	yes	Brazil: Minas Gerais, Rio de Janeiro.
Perlidae	Anacroneuria kariri Righi-Cavallaro & Lecci, 2013	2013	yes	Brazil: Bahia.
Perlidae	Anacroneuria lencoensis Righi-Cavallaro & Lecci, 2013	2013	yes	Brazil: Bahia.
Perlidae	Anacroneuria quilombola Righi-Cavallaro & Froehlich, 2013	2013	yes	Brazil: Bahia.
Perlidae	Anacroneuria tucuman Stark, 2013	2013	yes	Argentina: Tucuman.
Perlidae	Enderleina khazeni Derka & Tierno de Figueroa, 2013	2013	yes	Venezuela.
Perlidae	Kempnyia puri Avelino-Capistrano, Souza & Nessiman, 2013	2013	yes	Brazil: Rio de Janeiro
Notonemouridae	Neonemura copa Stark & Morse, 2013	2013	yes	Chile: Aysen.
Gripopterygidae	Tupiperla bispoi Duarte, Lecci & Calor, 2014	2014	yes	Brazil: Bahia.
Gripopterygidae	Tupiperla guariru Duarte, Bispo & Calor, 2014	2014	yes	Brazil: Bahia.
Perlidae	Anacroneuria barinas Stark & Zúñiga, 2014	2014	yes	Venezuela.
Perlidae	Anacroneuria guanacaste Stark, 2014	2014	yes	Costa Rica.
Perlidae	Anacroneuria iquazu Novaes & Bispo, 2014	2014	yes	Brazil: Parana.
Perlidae	Anacroneuria mineira Novaes & Bispo, 2014	2014	yes	Brazil: Minas Gerais.
Perlidae	Anacroneuria morsei Stark, 2014	2014	yes	Costa Rica.
Perlidae	Anacroneuria paprockii Novaes & Bispo, 2014	2014	yes	Brazil: Minas Gerais.
Perlidae	Anacroneuria tempisquito Stark, 2014	2014	yes	Costa Rica.
Perlidae	Anacroneuria totumas Stark, 2014	2014	yes	Cosata Rica. Panamá.
Perlidae	Anacroneuria xokleng Novaes & Bispo, 2014	2014	yes	Brazil: Santa Catarina.
Perlidae	Anacroneuria yuko Stark & Zúñiga, 2014	2014	yes	Columbia.
Perlidae	Anacroneuria darien Gutiérrez-Fonseca, 2015	2015	yes	Panamá.
Perlidae	Anacroneuria embera Gutiérrez-Fonseca, 2015	2015	yes	Panamá.
Perlidae	Anacroneuria laru Gutiérrez-Fonseca, 2015	2015	yes	Costa Rica. Panama.
Perlidae	Anacroneuria quetzali Gutiérrez-Fonseca & Springer, 2015	2015	yes	Costa Rica.
Diamphipnoidae	Diamphipnoa chillanensis Murányi, Gamboa & Vera, 2016	2016	yes	Chile
Gripopterygidae	Tupiperla amorimi Froehlich, 2016	2016	yes	Brazil: Minas Gerais.
Perlidae	Anacroneuria calori Duarte & Lecci, 2016	2016	yes	Brazil:Ceara.
Perlidae	Anacroneuria ruschii Novaes, Bispo & Goncalves, 2016	2016	yes	Brazil: Espirito Santo.
Perlidae	Anacroneuria singela Duarte & Lecci, 2016	2016	yes	Brazil: Bahia
Perlidae	Enderleina bifasciata Hamada, Silva & Pedroza, 2016	2016	yes	Brazil: Amazonas.
Perlidae	Kempnyia couriae Avelino-Capistrano, Barbosa & Takiya, 2016	2016	yes	Rio de Janeiro.
Gripopterygidae	Gripopteryx caparao Goncalves, Novaes & Salles, 2017	2017	yes	Brazil: Espirito Santo.
Perlidae	Anacroneuria patioba Almeida & Duarte, 2017	2017	yes	Brazil: Bahia.
Perlidae	Anacroneuria piti Goncalves, Novaes & Salles, 2017	2017	yes	Brazil: Espirito Santo.
Perlidae	Anacroneuria rotunda Goncalves, Novaes & Salles, 2017	2017	yes	Brazil: Espirito Santo.
Perlidae	Anacroneuria chiriqui Stark & Armitage, 2018	2018	yes	Panama.
Perlidae	Anacroneuria ngabe Stark & Armitage, 2018	2018	yes	Panama.
Perlidae	Anacroneuria saofrancisco Novaes, Vilela, Lopez & Ferreira, 2018	2018	yes	Brazil: Minas Gerais

## Sheet: Temperate Asia
Family	Species	Year	Described in	Distribution
Nemouridae	Protonemura intricata pseudointricata Theischinger, 1975	1975	no	Greece. Turkey.
Leuctridae	Leuctra cypria Zwick, 1978	1978	no	Cyprus.
Perlodidae	Bulgaroperla mirabilis nigrita Zwick, 1978	1978	no	Greece (Lesbos Is.). Turkey.
Perlodidae	Isoperla lesbica Zwick, 1978	1978	no	Greece (Lesbos Is.). Turkey.
Taeniopterygidae	Rhabdiopteryx doieranensis Ikonomov, 1983	1983	no	Macedonia. Turkey.
Taeniopterygidae	Brachyptera berkii Kazanci, 2001	2001	no	Greece: Crete. Turkey.
Perlodidae	Diura bicaudata (Linnaeus, 1758)	1758	no	CAN: MB, NT, Nunavut, SK, YK; Europe: Austria. Baltic States. Belgium. Belorussiya. Czechoslovakia. Finland. France. Germany. Great Britain. Hungary. Ireland. Mongolia. Norway. Poland. Romania. Russia East. Russia North. Siberia. Sweden. USA: AK.
Taeniopterygidae	Taeniopteryx nebulosa (Linnaeus, 1758)	1758	no	Europe: Austria. Baltic States. Belgium. Bulgaria. Czechoslovakia. Denmark. Finland. France. Germany. Great Britain. Hungary. Ireland. Italy. Netherlands. Norway. Northwest European Russia. Poland. Romania. Russia North. Russian Far East. Spain. Sweden. Switzerland. Ukraine. Asia-Temperate: Buryatiya. Mongolia. North Caucasus. Turkey.
Taeniopterygidae	Taeniopteryx nebulosa nebulosa (Linnaeus, 1758)	1758	no	Europe: Austria. Baltic States. Belgium. Bulgaria. Czechoslovakia. Denmark. Finland. France. Germany. Hungary. Ireland. Italy. Netherlands. Norway. Northwest European Russia. Poland. Romania. Russia North. Spain. Sweden. Switzerland. Ukraine. Asia-Temperate: Buryatiya. Mongolia. North Caucasus. Turkey.
Leuctridae	Leuctra fusca (Linnaeus, 1758)	1758	no	Europe: Austria. Baltic States. Bulgaria. Denmark. Czechoslovakia. Finland. France. Germany. Great Britain. Greece. Hungary. Ireland. Italy. Korea. Luxemburg. Netherlands. Norway. Poland. Romania. Russia East. Russia Far East. Russia North. Spain, Sweden, Switzerland. Ukraine. Yugoslavia. Asia: Caucasus. Iran. Mongolia. Siberia (Altai).
Perlodidae	Isoperla grammatica (Poda, 1761)	1761	no	Europe: Austria. Baltic States. Belgium. Bulgaria. Czechoslovakia. Denmark. Finland. France. Germany. Great Britain. Greece. Hungary. Ireland. Netherlands. Norway. Northwestern European Russia. Poland. Portugal. Romania. Russia East. Russia North Spain. Sweden. Switzerland. Ukraine. Yugoslavia. Asia-Temperate: Caucasus. Iran. Turkey.
Nemouridae	Nemoura cinerea (Retzius, 1783)	1783	no	Europe: Austria. Baltic States. Belgium. Bielorussiya. Bulgaria. Czechoslovakia. Denmark. Finland. France. Germany. Great Britain. Greece. Hungary. Ireland. Italy. Netherlands. Norway. Poland. Portugal. Romania. Russia East. Russia North. Ukraine. Spain. Sweden. Switzerland. Yugoslavia. North Caucasus. Siberia. Mongolia. Middle Asia.
Capniidae	Capnia nigra (Pictet, 1833)	1833	no	Czechoslovakia, Denmark, England, France, Hungary, Mongolia, Norway, Sweden, Switzerland, N Africa, Spain, N&S Anatolia, Caucasus, Turkey, Russian Far East.
Perlodidae	Perlodes microcephalus (Pictet, 1833)	1833	no	Europe: Austria. Baltic States. Belgium. Bulgaria. Czechoslovakia. Denmark. France. Germany. Greece. Hungary. Italy. Netherlands. Northwest European Russia. Poland. Romania. Spain. Switzerland. Ukraine. Yugoslavia. Asia-temperate: Caucasus. Iran. Turkey.
Nemouridae	Nemoura cambrica Stephens, 1836	1836	no	Austria. Belgium. Bosnia-Herzegovina. Bulgaria. Czechoslovakia. France. Germany. Great Britain. Hungary. Macedonia. Netherlands. Poland. Romania. Spain. Turkey. Switzerland. Ukraine.
Capniidae	Zwicknia bifrons (Newman, 1838)	1838	no	Austria. Baltic States. Belgium. Bulgaria. Czechoslovakia. Denmark. France. Germany. Great Britain. Greece. Hungary. Ireland. Italy. Netherlands. Norway. Poland. Portugal. Romania. Russia East. Russia North. Spain. Sweden. Switzerland. Ukraine. Yugoslavia.
Perlidae	Marthamea vitripennis (Burmeister, 1839)	1839	no	Baltic States. Belgium. Bulgaria. Czech Republic. France. Germany. Greece. Hungary. Indian? Isreal? Lebanon. Lithuania. Poland. Romania. Spain. Syria. Turkey. Yugoslavia.
Perlodidae	Isoperla obscura (Zetterstedt, 1840)	1840	no	Europe: Austria. Baltic States. Belgium. Bulgaria. Czechoslovakia. Finland. France. Germany. Great Britain. Hungary. Italy. Netherlands. Norway. Poland. Romania. Sweden. Switzerland. Russia: Altai Mnts., Sayan Mnts., Transbaikal Region, Amur River Region, Khabarovsky and Primorsky Regions, the Magadan Region; Mongolia.
Capniidae	Capnia pygmaea (Zetterstedt, 1840)	1840	no	V&S 2011: N Europe: Baltic States. Finland. Norway. Russia North. Russia East. Russian Far East. Sweden
Perlidae	Marthamea selysii (Pictet, 1841)	1841	no	Belgium. Germany. Netherlands. Spain. Turkey?
Chloroperlidae	Siphonoperla burmeisteri (Pictet, 1841)	1841	no	Bulgaria. Denmark, Czeck Rep. or Slovakia. Finland. Germany. Hungary. Norway. Poland. Sweden. Switzerland. Sweden. Turkey (Anatolia).
Perlidae	Perla grandis Rambur, 1842	1842	no	Europe: Austria. Belgium. Czechoslovakia. France. Germany. Hungary. Italy. Poland. Romania. Spain. Switzerland. Ukraine. Yugoslavia. Africa: Morocco. Asia-Temperate: Caucasus.
Perlidae	Eoperla ochracea (Kolbe, 1885)	1885	no	Africa: Algeria. Morocco. Tunisia; Europe: France. Greece. Macedonia. Spain. Turkey.
Capniidae	Capnopsis schilleri (Rostock, 1892)	1892	no	Albania. Austria. Baltic States. Bulgaria. Czech Republic? Finland. France. Germany. Greece. Italy. Norway. Poland. Portugal. Romania. Russia East. Russia North. Slovakia. Spain. Sweden. Switzerland. Yugoslavia.
Nemouridae	Protonemura praecox (Morton, 1894)	1894	no	Austria. Belgium. Bulgaria. Czechoslovakia. France. Germany. Great Britain. Greece. Hungary. Ireland. Italy. Netherlands. Poland. Romania. Spain. Switzerland. Ukraine. Yugoslavia.
Nemouridae	Amphinemura borealis (Morton, 1894)	1894	no	Europe: Austria. Baltic States. Czechoslovakia. Denmark, Finland, Germany. Hungary. Norway. Poland. Russia East. Russian Far East. Romania. Russia North. Sweden; Asia: Mongolia.
Nemouridae	Nemoura subtilis Klapálek, 1896	1896	no	Bulgaria. Poland. Romania. Yugoslavia. Turkey.
Nemouridae	Nemoura sahlbergi Morton, 1896	1896	no	CAN: MB, NT, NU, SK, YK. Europe: Baltic States. Finland. Mongolia. Norway. Russia East and North. South Korea. Sweden. USA: AK,
Leuctridae	Leuctra hippopus Kempny, 1899	1899	no	Austria. Baltic States. Belgium. Belorussiya. Bulgaria. Czechoslovakia. Denmark. Finland. France. Germany. Great Britain. Greece. Hungary. Ireland. Italy. Macedonia, Norway. Poland. Portugal. North Caucasus. Russia East. Romania. Russia North. Spain. Sweden. Switzerland. Turkey. Ukraine. Yugoslavia.
Nemouridae	Nemurella pictetii (Klapálek, 1900)	1900	no	Austria. Baltic States. Belgium. Belorussiya. Bulgaria. Czechoslovakia. Denmark. Finland. France. Germany. Great Britain. Hungary. Ireland. Italy. Mongolia. Netherlands. Norway. Poland. Romania. Russia East. Russia North. Spain. Sweden. Switzerland. Ukraine. Yugoslavia.
Perlodidae	Diura nanseni (Kempny, 1900)	1900	no	Europe: Baltic States. Finland. Norway. Russia: Far East, Far North. Siberia, Sweden.
Nemouridae	Amphinemura standfussi (Ris, 1902)	1902	no	Austria. Baltic States. Belarus. Belgium. Bulgaria. Czechoslovakia. Denmark. Finland. France. Germany. Great Britain. Hungary. Italy. Mongolia. Netherlands. Norway. Poland. Romania. Russia East. Russian Far East. Russia North. Spain. Sweden. Switzerland. Ukraine. Turkey. Yugoslavia.
Taeniopterygidae	Taeniopteryx araneoides Klapálek, 1902	1902	no	Baltic States. Czechoslovakia. Germany. Hungary. Russia Central. Ukraine; T. araneoides KLAPALEK, 1902 (wingless; Elbe, Danube) not found for over 100 years, larva unknown. North Kazakhstan, West Siberia.
Nemouridae	Protonemura intricata (Ris, 1902)	1902	no	Europe: Austria. Baltic States. Belgium. Bulgaria. Czechoslovakia. Finland. France. Germany. Greece. Hungary. Italy. Netherlands. Norway. Poland. Portugal. Romania. Spain. Switzerland. Former Yugoslavia
Nemouridae	Nemoura arctica Esben-Petersen, 1910	1910	no	Canada: AB, BC, LB, MB, NF, NS, NT, Nunavut, ON, PEI, PQ, SK, YK. USA: AK, IA, IL, MI, MN, NH, NY, OH, PA, SD, WI, WV, WY. Europe: Finland, Norway. Mongolia. Russia North. Russia Far East: Kamchatka, Magadan, West Siberia. Baltic States. Sweden.
Nemouridae	Indonemoura jacobsoni (Klapálek, 1912)	1912	no	Bali. China: Hainan. Java. Malaya. Sumatra.
Capniidae	Capnia nearctica Banks, 1919	1919	no	Canada: BC, MB, NT, Nunavut, ON, YK. USA: AK. Russian Far East.
Nemouridae	Nemoura uncinata Despax, 1934	1934	no	Austria. Bulgaria. Czechoslovakia. France. Germany. Greece. Italy. Poland. Romania. Spain. Switzerland. Turkey. Ukraine. Yugoslavia.
Nemouridae	Nemoura flexuosa Aubert, 1949	1949	no	Austria. Baltic States. Belorussiya. Bulgaria. Czechoslovakia. Denmark. Finland. France. Germany. Hungary. Italy. Norway. Poland. Romania. Russia East. Russia North. Switzerland. Sweden. Turkey. Ukraine. Yugoslavia
Nemouridae	Podmosta weberi (Ricker, 1952)	1952	no	CAN: BC, YK. USA: AK. Russian Far East: Bering Sea region.
Perlodidae	Isoperla tripartita Illies, 1954	1954	no	Albania. Austria. Bulgaria. Czechoslovakia. Germany. Greece. Hungary. Romania. Yugoslavia.
Perlodidae	Isoperla tripartita tripartita Illies, 1954	1954	no	Albania. Bulgaria. Greece, "Yugoslavia", Turkey.
Perlodidae	Bulgaroperla mirabilis Raušer, 1966	1966	no	Bulgaria.
Nemouridae	Indonemoura assami (Aubert, 1967)	1967	no	Assam; Bhutan; China: Tibet; India: Arunachal Pradesh; Meghalaya; West Bengal; Nepal
Leuctridae	Leuctra joosti Braasch, 1970	1970	no	Bulgaria. Turkey
Taeniopterygidae	Brachyptera zwicki Braasch & Joost, 1971	1971	no	Bulgaria. Turkey.
Nemouridae	Protonemura praecox graeca Berthélemy, 1971	1971	no	Greece. Turkey.
Nemouridae	Protonemura strandschaensis Braasch & Joost, 1972	1972	no	Bulgaria. Turkey.
Nemouridae	Protonemura rauschi Theischinger, 1975	1975	no	Bosnia. Greece. Macedonia. Serbia. Turkey.
Nemouridae	Nemoura asceta Murányi, 2007	2007	no	Albania. Turkey.
Perlidae	Perla pallida Guérin-Méneville, 1838	1838	yes	Africa: Algeria. Morocco. Tunisia; Europe: Austria. Bulgaria. Czechoslovakia. Greece. Hungary. Macedonia. Poland. Romania. Turkey. Ukraine. Yugoslavia. North Caucasus. Transcaucasus.
Perlidae	Perla caucasica Guérin-Méneville, 1838	1838	yes	Caucasus. Cyprus. Iran. Turkey
Perlodidae	Helopicus infuscatus (Newman, 1838)	1838	yes	China: Hong Kong.
Pteronarcyidae	Pteronarcys reticulata (Burmeister, 1839)	1839	yes	Mongolia. Russia: Amur, Siberia, Altay, Yakutia, Khabarovsk, Primorye
Perlidae	Kamimuria tibialis (Pictet, 1841)	1841	yes	International Kuril Is. Project: Japan: Hokkaido, Honshu. Russia: Kunashir.
Perlidae	Neoperla geniculata (Pictet, 1841)	1841	yes	Japan.
Perlidae	Togoperla limbata (Pictet, 1841)	1841	yes	Japan.
Nemouridae	Nemoura brachiptilus Motschulsky, 1853	1853	yes	Russia.
Perlodidae	Arcynopteryx dichroa (McLachlan, 1872)	1872	yes	Albania. Austria. Bulgaria. CAN: AB, BC, NT, Nunavut, SK, YK. France. Germany. Japan. Mongolia. Montenegro. Norway. Poland. Romania, Russia: Far Eastern, Krym, Northern and Western, Siberia. Serbia. Spain. Sweden. USA: AK, CO, ME, MI, MT, NH, NY, WY.
Perlodidae	Skwala compacta (McLachlan, 1872)	1872	yes	Japan. Mongolia. Russia.
Perlidae	Paragnetina flavotincta (McLachlan, 1872)	1872	yes	North Korea. Russia, Amur, Pokrofka. Mongolia.
Perlidae	Kamimuria exilis (McLachlan, 1872)	1872	yes	Russia, Siberia. Mongolia.
Nemouridae	Amphinemura maracandica (McLachlan, 1875)	1875	yes	Central Asia.
Nemouridae	Illiesonemoura ornata (McLachlan, 1875)	1875	yes	Central Asia.
Perlidae	Oyamia lugubris (McLachlan, 1875)	1875	yes	Japan
Perlidae	Neoperla niponensis (McLachlan, 1875)	1875	yes	Japan.
Perlidae	Paragnetina tinctipennis (McLachlan, 1875)	1875	yes	Japan.
Perlidae	Agnetina cadaverosa (McLachlan, 1875)	1875	yes	Tadjikistan: Zeravshan and Hissar Mountain Ranges.
Perlodidae	Filchneria olgae (McLachlan, 1875)	1875	yes	Turkestan and Mongolia
Perlidae	Agnetina cocandica (McLachlan, 1875)	1875	yes	Uzbekistan, Kazakhstan, Turkmenistan, Mongolia.
Perlidae	Agnetina immersa (McLachlan, 1875)	1875	yes	Uzbekistan.
Chloroperlidae	Xanthoperla curta (McLachlan, 1875)	1875	yes	Middle Asia
Perlodidae	Mesoperlina capnoptera (McLachlan, 1886)	1886	yes	Turkestan.
Capniidae	Capnia atra Morton, 1896	1896	yes	Austria. Baltic States. Czechoslovakia. Finland. Great Britain. Ireland. Norway. Poland. Russia East, Russia North. Russian Far East. Sweden. Ukraine.
Capniidae	Capnia affinis Morton, 1896	1896	yes	Canada. Russia.
Perlodidae	Filchneria mongolica (Klapálek, 1901)	1901	yes	China: Shaanxi. Mongolia. Russian: Buryatiya, Amur, Primorskyi.
Taeniopterygidae	Taenionema japonicum (Matsumura, 1904)	1904	yes	Japan. Korea. Mongolia. Russian Far East. Siberia.
Perlodidae	Stavsolus tenninus (Needham, 1905)	1905	yes	China: Jilin. Russia: Far East. Japan: Honshu, Kyusyu, Shikoku.
Taeniopterygidae	Obipteryx tenuis (Needham, 1905)	1905	yes	Japan.
Perlodidae	Diura frequens Matsumura, 1905	1905	yes	Japan.
Perlidae	Xanthoneuria fulva (Klapálek, 1907)	1907	yes	Hokkaido, Honshu
Perlidae	Xanthoneuria bolivari (Klapálek, 1907)	1907	yes	Honshu
Perlidae	Calineuria stigmatica (Klapálek, 1907)	1907	yes	Japan
Perlidae	Kamimuria quadrata (Klapálek, 1907)	1907	yes	Japan
Perlidae	Gibosia angusta (Klapálek, 1907)	1907	yes	Japan.
Perlidae	Kiotina pictetii (Klapálek, 1907)	1907	yes	Japan.
Perlidae	Niponiella limbatella Klapálek, 1907	1907	yes	Japan.
Perlidae	Oyamia seminigra (Klapálek, 1907)	1907	yes	Japan.
Perlidae	Xanthoneuria jouklii (Klapálek, 1907)	1907	yes	Japan: Honshu
Perlodidae	Isoperla bithynica (Kempny, 1908)	1908	yes	Caucasus. Turkey.
Nemouridae	Nemoura securigera Klapálek, 1908	1908	yes	China: Gansu, Nei Mongol (Inner Mongolia), Shaanxi.
Pteronarcyidae	Pteronarcys sachalina Klapálek, 1908	1908	yes	China: Jilin. Far East Russia: Amur, Sachalin. Korea.
Perlodidae	Filchneria tau (Klapálek, 1908)	1908	yes	China: Shaanxi.
Perlidae	Agnetina werneri (Kempny, 1908)	1908	yes	Turkey.
Perlidae	Togoperla canilimbata (Enderlein, 1909)	1909	yes	China: Guangdong, Guangxi, Guizhou. Vietnam.
Perlidae	Marthamea beraudi (Navás, 1909)	1909	yes	Syria.
Nemouridae	Nemoura sachalinensis Matsumura, 1911	1911	yes	Japan: Honshu, Hokkaido. Russia: Far Eastern, Sakhalin Island
Perlidae	Paragnetina lutescens Navás, 1911	1911	yes	South China
Perlidae	Agnetina extrema (Navás, 1912)	1912	yes	China. Russia: Eastern and western Siberia, Altai-Gebiet, Russian Far East, Mongolia.
Perlidae	Kamimuria coarctata Klapálek, 1912	1912	yes	China: Beijing.
Perlidae	Paragnetina chinensis (Klapálek, 1912)	1912	yes	China: Central.
Perlodidae	Perlodinella kozlovi Klapálek, 1912	1912	yes	China: Gansu, Qinghai, Sichuan, Xizang (Tibet).
Perlidae	Kamimuria fulvescens Klapálek, 1912	1912	yes	China: Gansu, Sichuan, Xizang (Tibet).
Perlodidae	Arcynopteryx polaris Klapálek, 1912	1912	yes	China: Manchuria. Korea. Mongolia. Siberia; Altay, Irkutsk, West Siberia, Krasnoyarsk, Yakutiya, Chita, Tuva. Russian Far East: Kamchatka.
Perlidae	Kamimuria amoena Klapálek, 1912	1912	yes	China: Qinghai.
Perlodidae	Perlodinella unimacula Klapálek, 1912	1912	yes	China: Qinghai.
Perlodidae	Protarcys caudata Klapálek, 1912	1912	yes	China: Sichuan.
Perlodidae	Protarcys lutescens Klapálek, 1912	1912	yes	China: Sichuan.
Nemouridae	Amphinemura flavicollis Klapálek, 1912	1912	yes	China: Taiwan.
Nemouridae	Nemoura brevilobata (Klapálek, 1912)	1912	yes	China: Taiwan.
Leuctridae	Rhopalopsole dentata Klapálek, 1912	1912	yes	China: Taiwan.
Perlidae	Neoperla sauteri Klapálek, 1912	1912	yes	China: Taiwan.
Perlidae	Tyloperla formosana (Okamoto, 1912)	1912	yes	China: Taiwan.
Peltoperlidae	Cryptoperla formosana (Okamoto, 1912)	1912	yes	China: Taiwan.
Perlidae	Agnetina brevipennis (Navás, 1912)	1912	yes	China: Xinjiang. Europe: Poland; Eastern Palearctic from a Altai Mts. and Mongolia to Far East including Sakhalin.
Chloroperlidae	Suwallia thoracica (Okamoto, 1912)	1912	yes	Japan
Perlodidae	Stavsolus japonicus (Okamoto, 1912)	1912	yes	Japan
Peltoperlidae	Cryptoperla japonica (Okamoto, 1912)	1912	yes	Japan
Chloroperlidae	Suwallia bimaculata (Okamoto, 1912)	1912	yes	Japan.
Chloroperlidae	Sweltsa abdominalis (Okamoto, 1912)	1912	yes	Japan.
Chloroperlidae	Sweltsa shibakawae (Okamoto, 1912)	1912	yes	Japan.
Perlidae	Calineuria jezoensis (Okamoto, 1912)	1912	yes	Japan.
Perlidae	Flavoperla thoracica (Okamoto, 1912)	1912	yes	Japan.
Perlidae	Kiotina suzukii Okamoto, 1912	1912	yes	Japan.
Perlidae	Neoperla geniculatella Okamoto, 1912	1912	yes	Japan.
Perlidae	Paragnetina suzukii (Okamoto, 1912)	1912	yes	Japan.
Perlodidae	Isoperla motonis (Okamoto, 1912)	1912	yes	Japan.
Perlodidae	Isoperla nipponica Okamoto, 1912	1912	yes	Japan.
Perlodidae	Isoperla shibakawae Okamoto, 1912	1912	yes	Japan.
Perlodidae	Isoperla suzukii Okamoto, 1912	1912	yes	Japan.
Perlodidae	Isoperla towadensis Okamoto, 1912	1912	yes	Japan.
Chloroperlidae	Sweltsa nikkoensis (Okamoto, 1912)	1912	yes	Japan. South Korea.
Perlidae	Neoperla hatakeyamae Okamoto, 1912	1912	yes	Japan. Taiwan
Perlodidae	Stavsolus scriptus (Klapálek, 1912)	1912	yes	Japan: Hokkaido
Perlodidae	Megarcys ochracea (Klapálek, 1912)	1912	yes	Japan: Hokkaido. Mongolia. Russia: Itumv, Kunashir, Sachalin, Altai, Russian Far East, Southern Siberia
Perlodidae	Diura majuscula (Klapálek, 1912)	1912	yes	Mongolia. Russia: Krasnoyarsk. Eastern Siberia, Far East including Kamchatka and southern Sakhalin Island.
Chloroperlidae	Alloperla sapporensis (Okamoto, 1912)	1912	yes	Russia: Iturup. Japan: Hokkaido, Honshu.
Perlidae	Neoperla formosana Okamoto, 1912	1912	yes	Taiwan.
Perlidae	Agnetina praeusta (Klapálek, 1912)	1912	yes	Vietnam.
Chloroperlidae	Suwallia nipponica (Okamoto, 1912)	1912	yes	Japan
Perlidae	Flavoperla hagiensis (Okamoto, 1912)	1912	yes	Japan
Perlidae	Flavoperla hatakeyamae (Okamoto, 1912)	1912	yes	Japan
Perlidae	Flavoperla tobei (Okamoto, 1912)	1912	yes	Japan
Perlidae	Paragnetina japonica (Okamoto, 1912)	1912	yes	Japan
Perlodidae	Ostrovus nikkoensis (Okamoto, 1912)	1912	yes	Japan
Perlidae	Flavoperla lucida (Klapálek, 1913)	1913	yes	China: Taiwan.
Perlidae	Kamimuria lepida Klapálek, 1913	1913	yes	China: Taiwan.
Perlidae	Neoperla costalis (Klapálek, 1913)	1913	yes	China: Taiwan.
Perlidae	Neoperla taihorinensis (Klapálek, 1913)	1913	yes	China: Taiwan.
Perlidae	Paragnetina planidorsa (Klapálek, 1913)	1913	yes	China: Taiwan.
Styloperlidae	Cerconychia brunnea Klapálek, 1913	1913	yes	China: Taiwan.
Styloperlidae	Cerconychia livida Klapálek, 1913	1913	yes	China: Taiwan.
Perlidae	Mesoperla crucigera Klapálek, 1913	1913	yes	Taiwan.
Perlidae	Kamimuria integra (Klapálek, 1916)	1916	yes	China: Gansu.
Perlidae	Gibosia perspicillata Klapálek, 1916	1916	yes	China: Hong Kong.
Perlidae	Claassenia radiata (Klapálek, 1916)	1916	yes	China: Jilin.
Perlidae	Claassenia caudata (Klapálek, 1916)	1916	yes	China: Sichuan.
Perlidae	Claassenia gigas (Klapálek, 1916)	1916	yes	China: Sichuan.
Perlodidae	Sopkalia yamadae (Okamoto, 1917)	1917	yes	Japan
Perlidae	Agnetina chrysodes (Navás, 1919)	1919	yes	China: Vietnam.
Capniidae	Mesocapnia variabilis (Klapálek, 1920)	1920	yes	Canada: BC, YK. China: Innner Mongolia. Mongolia. N Europe (V&S 2011). Russian Far East. Siberia. USA: AK.
Perlidae	Oyamia nigribasis Banks, 1920	1920	yes	China: Jilin.
Capniidae	Capniella nodosa Klapálek, 1920	1920	yes	Russian Far East.
Perlidae	Togoperla perpicta Klapálek, 1921	1921	yes	China: Fujian, Hong Kong, Zhejiang. Vietnam.
Perlidae	Togoperla tricolor Klapálek, 1921	1921	yes	China: Fujian, Jiangxi, Zhejiang.
Perlidae	Paragnetina lacrimosa Klapálek, 1921	1921	yes	China: Fujian.
Perlidae	Paragnetina excavata Klapálek, 1921	1921	yes	China: Guangxi.
Perlidae	Neoperla foveolata Klapálek, 1921	1921	yes	China: Hong Kong.
Perlidae	Kamimuria brunneicornis (Klapálek, 1921)	1921	yes	China: Jiangxi.
Perlidae	Paragnetina schenklingi Klapálek, 1921	1921	yes	China: Jiangxi.
Perlidae	Paragnetina ochrocephala Klapálek, 1921	1921	yes	China: Shaanxi.
Perlidae	Kamimuria formosana (Klapálek, 1921)	1921	yes	China: Taiwan.
Perlodidae	Mesoperlina ochracea Klapálek, 1921	1921	yes	China: Xinjiang. Iran.
Nemouridae	Nemoura fulva (Šámal, 1921)	1921	yes	Japan. Russian Far East.
Perlodidae	Isoperla potanini (Klapálek, 1921)	1921	yes	Mongolia
Perlidae	Paragnetina transoxanica (Klapálek, 1921)	1921	yes	North Caucasus. Turkey
Perlodidae	Mesoperlina pecirkai Klapálek, 1921	1921	yes	Turkestan
Perlidae	Agnetina senilis Klapálek, 1921	1921	yes	Ukraine (Crimea). Russia: North Caucasus. Turkey.
Nemouridae	Mesonemoura vaillanti (Navás, 1922)	1922	yes	Afghanistan. China: Gansu, Qinghai. India: Himachal Pradesh. Pakistan. Tajikistan.
Perlidae	Neoperla cavaleriei (Navás, 1922)	1922	yes	China: Guangdong, Guangxi, Guizhou, Henan, Hubei, Taiwan, Yunnan. Thailand. Vietnam.
Nemouridae	Nemoura papilla Okamoto, 1922	1922	yes	China: Henan, Ningxia (Inner Mongolia), Gansu. Japan: Hokkaido, Honshu. Russia: South Khabarovskiy Kray, Amurskaya, Primorskiy Kray, Sakhalin.
Perlodidae	Isoperla nanchana Navás, 1922	1922	yes	China: Jiangxi.
Leuctridae	Rhopalopsole subnigra Okamoto, 1922	1922	yes	China: Taiwan. Japan
Capniidae	Eucapnopsis stigmatica Okamoto, 1922	1922	yes	China: Xinjiang. Eastern Himalayas. Japan. Korea.
Capniidae	Capnia japonica Okamoto, 1922	1922	yes	Japan
Leuctridae	Rhopalopsole japonica Okamoto, 1922	1922	yes	Japan
Taeniopterygidae	Mesyatsia o-notata (Okamoto, 1922)	1922	yes	Japan
Taeniopterygidae	Obipteryx femoralis Okamoto, 1922	1922	yes	Japan
Nemouridae	Amphinemura longispina (Okamoto, 1922)	1922	yes	Japan.
Nemouridae	Amphinemura pentagona (Okamoto, 1922)	1922	yes	Japan.
Nemouridae	Amphinemura sagittata (Okamoto, 1922)	1922	yes	Japan.
Nemouridae	Amphinemura zonata Okamoto, 1922	1922	yes	Japan.
Nemouridae	Indonemoura nohirae (Okamoto, 1922)	1922	yes	Japan.
Capniidae	Capnia takahashii Okamoto, 1922	1922	yes	Japan.
Capniidae	Eucapnopsis quattuorsegmentata Okamoto, 1922	1922	yes	Japan.
Taeniopterygidae	Okamotoperla zonata (Okamoto, 1922)	1922	yes	Japan.
Leuctridae	Paraleuctra cercia (Okamoto, 1922)	1922	yes	Japan. Korea. Russia: Khaborovsk.
Nemouridae	Amphinemura decemseta Okamoto, 1922	1922	yes	Japan. Russian Far East.
Nemouridae	Amphinemura flavostigma (Okamoto, 1922)	1922	yes	Japan. Russian Far East.
Capniidae	Takagripopteryx nigra Okamoto, 1922	1922	yes	Japan. Russian Far East.
Nemouridae	Nemoura longicercia Okamoto, 1922	1922	yes	Japan: Hokkaido, Honshu, Shikoku. Russia: South Sakhalin, South Kuril Islands (Kunashir, Iturup, Shikotan).
Nemouridae	Nemoura jezoensis Okamoto, 1922	1922	yes	Japan: Hokkaido. Korea. Russia: South Sakhalin; South Kuril Islands (Kunashir).
Nemouridae	Nemoura chinonis Okamoto, 1922	1922	yes	Japan: Honshu, Shikoku, Kyushu, Ryukyu Islands (Tokunoshima)
Capniidae	Eucapnopsis stigmatica stigmatica Okamoto, 1922	1922	yes	China: Xinjiang. East Himalaya, Japan.
Taeniopterygidae	Strophopteryx nohirae (Okamoto, 1922)	1922	yes	Japan.
Perlidae	Claassenia tincta (Navás, 1923)	1923	yes	China: Guizhou.
Perlodidae	Isoperla praetexta (Klapálek, 1923)	1923	yes	China: Sichuan.
Perlodidae	Isoperla lunigera (Klapálek, 1923)	1923	yes	China: Xinjiang. Russia: Altai Mnts., Sayan Mnts., Transbaikal Region, Amur Region, Khabarovsky, Primorsky Regions; Mongolia.
Chloroperlidae	Alloperla rostellata (Klapálek, 1923)	1923	yes	Korea. Mongolia. Siberia: Irutsk.
Perlodidae	Isoperla chazaudina Navás, 1923	1923	yes	Mongolia.
Perlodidae	Isoperla hemithales Navás, 1923	1923	yes	Mongolia.
Perlodidae	Kaszabia nigricauda (Navás, 1923)	1923	yes	Mongolia. Russia: Primorye.
Perlodidae	Isoperla nilovana Navás, 1923	1923	yes	Russia: Siberia.
Perlodidae	Megarcys bussoni (Navás, 1923)	1923	yes	Siberia
Capniidae	Eucapnopsis brevicauda (Claassen, 1924)	1924	yes	Canada: AB, BC, YK. Mongolia. Russian Far East. USA: AK, AZ, CA, CO, ID, MT, NM, NV, OR, SD, UT, WA, WY.
Chloroperlidae	Alloperla mediata (Navás, 1925)	1925	yes	Korea. Mongolia. Russia: Primorsky, Sakhalin, Kunashir, Kuril Is., Shikotan. China: Heilongjiang.
Nemouridae	Amphinemura sinensis (Wu, 1926)	1926	yes	China: Beijing, Henan, Jiangsu, Shaanxi.
Perlidae	Togoperla fortunati (Navás, 1926)	1926	yes	China: Fujian, Guizhou, Sichuan. Vietnam.
Perlidae	Paragnetina esquiroli Navás, 1926	1926	yes	China: Guangxi, Guizhou?
Nemouridae	Nemoura nankinensis Wu, 1926	1926	yes	China: Jiangsu.
Perlidae	Perla melanophthalma Navás, 1926	1926	yes	Japan
Nemouridae	Nemoura needhamia Wu, 1927	1927	yes	China: Beijing.
Nemouridae	Amphinemura mirabilis (Martynov, 1928)	1928	yes	Afghanistan. China: Xinjiang. East Aegean Is. Europe: Sweden. Iran, Turkey, Caucasus.
Nemouridae	Protonemura microstyla Martynov, 1928	1928	yes	Armenia. Caucasus. Turkey.
Nemouridae	Nemoura brevipennis Martynov, 1928	1928	yes	Caucasus, Armenia, Asia Minor.
Nemouridae	Protonemura dilatata Martynov, 1928	1928	yes	Caucasus, SE Russia.
Nemouridae	Nemoura elegantula Martynov, 1928	1928	yes	Caucasus.
Leuctridae	Leuctra uncinata Martynov, 1928	1928	yes	Caucasus.
Leuctridae	Leuctra collaris Martynov, 1928	1928	yes	Caucasus. Iran. Turkey
Nemouridae	Protonemura bifida Martynov, 1928	1928	yes	Caucasus. Iran. Turkey.
Nemouridae	Protonemura capitata Martynov, 1928	1928	yes	Caucasus. Iran. Turkey.
Leuctridae	Leuctra furcatella Martynov, 1928	1928	yes	Caucasus. Iran. Turkey.
Nemouridae	Protonemura bifida bifida Martynov, 1928	1928	yes	Caucasus. Turkey.
Nemouridae	Protonemura oreas Martynov, 1928	1928	yes	Caucasus. Turkey.
Nemouridae	Protonemura spinulata Martynov, 1928	1928	yes	Caucasus. Turkey.
Nemouridae	Protonemura triangulata Martynov, 1928	1928	yes	Caucasus. Turkey.
Leuctridae	Leuctra tarnogradskii Martynov, 1928	1928	yes	Caucusus.
Leuctridae	Paraleuctra orientalis (Chu, 1928)	1928	yes	China: Gansu, Henan, Shaanxi, and Zhejiang. Russia: Siberia.
Peltoperlidae	Microperla geei Chu, 1928	1928	yes	China: Henan, Zhejiang.
Nemouridae	Nemoura hangchowensis Chu, 1928	1928	yes	China: Zhejiang.
Perlidae	Neoperla sinensis Chu, 1928	1928	yes	China: Zhejiang.
Nemouridae	Nemoura geei Wu, 1929	1929	yes	China: Beijing, Nei Mongol (Inner Mongolia), Shandong. Korea. Russian Far East.
Perlidae	Neoperla flavescens Chu, 1929	1929	yes	China: Fujian, Henan, Shanxi, Zhejiang.
Perlidae	Flavoperla biocellata Chu, 1929	1929	yes	China: Zhejiang.
Perlidae	Kamimuria simplex (Chu, 1929)	1929	yes	China: Zhejiang.
Perlidae	Neoperla minor Chu, 1929	1929	yes	China: Zhejiang.
Scopuridae	Scopura longa Uéno, 1929	1929	yes	Japan
Nemouridae	Nemoura gladiata Uéno, 1929	1929	yes	Japan.
Capniidae	Capnia bituberculata Uéno, 1929	1929	yes	Japan.
Capniidae	Eocapnia nivalis (Uéno, 1929)	1929	yes	Japan.
Taeniopterygidae	Mesyatsia imanishii (Uéno, 1929)	1929	yes	Japan.
Perlidae	Tyloperla sauteri (Navás, 1929)	1929	yes	Taiwan.
Chloroperlidae	Alloperla trapezia (Navás, 1930)	1930	yes	Kamchatka
Perlodidae	Megarcys sjostedti (Navás, 1930)	1930	yes	Kamchatka
Nemouridae	Protonemura hotakana (Uéno, 1931)	1931	yes	Japan.
Capniidae	Apteroperla yazawai Matsumura, 1931	1931	yes	Japan.
Perlidae	Neoperla limbatella Navás, 1933	1933	yes	China: Fujian, Guangdong, Guangxi, Hunan, Hubei, Jiangxi, Shangdong, Sichuan, Yunnan, Zhejiang.
Perlodidae	Perlodes sinensis Navás, 1933	1933	yes	China: Gansu.
Perlidae	Paragnetina pieli Navás, 1933	1933	yes	China: Guangdong, Zhejiang.
Perlidae	Sinacroneuria flavata (Navás, 1933)	1933	yes	China: Zhejiang.
Perlidae	Perla shestoperowi Navás, 1933	1933	yes	Transcaspia.
Perlidae	Claassenia semibrachyptera Wu & Claassen, 1934	1934	yes	China: Fujian, Gansu, Sichuan.
Perlidae	Kiotina kelloggi Wu & Claassen, 1934	1934	yes	China: Fujian.
Chloroperlidae	Haploperla ussurica Navás, 1934	1934	yes	China: Heilongjiang. Russian Far East.
Perlodidae	Isoperla fengi Wu & Claassen, 1934	1934	yes	China: Jilin.
Perlodidae	Isoperla sowerbyi Wu & Claassen, 1934	1934	yes	China: Jilin.
Perlidae	Neoperla quadrata Wu & Claassen, 1934	1934	yes	China: Shaanxi, Sichuan. India. North Korea. South Korea.
Perlidae	Acroneuria grahamia Wu & Claassen, 1934	1934	yes	China: Sichuan.
Perlidae	Kamimuria klapaleki (Wu & Claassen, 1934)	1934	yes	China: Sichuan.
Perlidae	Neoperla bilineata Wu & Claassen, 1934	1934	yes	China: Sichuan.
Perlidae	Neoperla chui Wu & Claassen, 1934	1934	yes	China: Sichuan.
Perlidae	Paragnetina indentata Wu & Claassen, 1934	1934	yes	China: Sichuan.
Perlidae	Tyloperla attenuata (Wu & Claassen, 1934)	1934	yes	China: Sichuan.
Perlodidae	Perlodes lobata Wu & Claassen, 1934	1934	yes	China: Sichuan.
Peltoperlidae	Cryptoperla sinensis (Wu & Claassen, 1934)	1934	yes	China: Sichuan.
Perlidae	Neoperla microtumida Wu & Claassen, 1934	1934	yes	China: Szechuan. Thailand.
Perlodidae	Perlodes truncata Wu & Claassen, 1934	1934	yes	China: Tibet.
Styloperlidae	Styloperla spinicercia Wu, 1935	1935	yes	China: Fujian, Guangdong.
Perlidae	Agnetina quadrituberculata (Wu, 1935)	1935	yes	China: Fujian, Guangxi.
Perlidae	Neoperla infuscata Wu, 1935	1935	yes	China: Guangdong, Sichuan.
Perlidae	Claassenia bischoffi (Wu, 1935)	1935	yes	China: Guangdong.
Perlidae	Kamimuria melli Wu, 1935	1935	yes	China: Guangdong.
Perlidae	Neoperla tingwushanensis Wu, 1935	1935	yes	China: Guangdong.
Nemouridae	Indonemoura macrolamellata (Wu, 1935)	1935	yes	China: Jiangxi, Zhejiang.
Nemouridae	Amphinemura claassenia (Wu, 1935)	1935	yes	China: Jiangxi.
Nemouridae	Amphinemura kiangsiensis (Wu, 1935)	1935	yes	China: Jiangxi.
Nemouridae	Mesonemoura flagellata (Wu, 1935)	1935	yes	China: Jiangxi.
Nemouridae	Nemoura matangshanensis Wu, 1935	1935	yes	China: Jiangxi.
Perlidae	Kamimuria chingtechenensis Wu, 1935	1935	yes	China: Jiangxi.
Perlidae	Sinacroneuria yiui (Wu, 1935)	1935	yes	China: Jiangxi.
Perlodidae	Isoperla yangi Wu, 1935	1935	yes	China: Jiangxi.
Perlodidae	Filchneria kuenluensis (Šámal, 1935)	1935	yes	China: Xinjiang. West Himalaya.
Taeniopterygidae	Mesyatsia karakorum (Šámal, 1935)	1935	yes	China: Xizang (Tibet). India. Nepal. Pakistan.
Nemouridae	Amphinemura chui Wu, 1935	1935	yes	China: Zhejiang.
Perlidae	Agnetina navasi (Wu, 1935)	1935	yes	China: Zhejiang.
Perlidae	Kamimuria jeanneli Wu, 1935	1935	yes	China: Zhejiang.
Perlidae	Neoperla lushana Wu, 1935	1935	yes	China: Zhejiang. India: West Bengal.
Nemouridae	Nemoura martynovia Claassen, 1936	1936	yes	Caucasus. Turkey.
Perlidae	Paragnetina hummelina (Navás, 1936)	1936	yes	China, Sichuan.
Perlidae	Kamimuria infumata (Navás, 1936)	1936	yes	China: Gansu.
Perlidae	Kamimuria ramosa Navás, 1936	1936	yes	China: Gansu.
Perlodidae	Hedinia implexa Navás, 1936	1936	yes	China: Gansu.
Perlidae	Kamimuria taoi Wu, 1936	1936	yes	China: Guangxi.
Perlidae	Perla orientalis Claassen, 1936	1936	yes	China: Guizhou.
Perlodidae	Filchneria furcifera Navás, 1936	1936	yes	China: Xinjiang.
Leuctridae	Paraleuctra okamotoa (Claassen, 1936)	1936	yes	Japan.
Nemouridae	Nemoura matsumura Claassen, 1936	1936	yes	Russian Far East: Sachalin Island
Perlidae	Neoperla tuberculata Wu, 1937	1937	yes	China: Fujian, Zhejiang.
Peltoperlidae	Microperla retroloba (Wu, 1937)	1937	yes	China: Gansu, Henan.
Perlidae	Perla comstocki Wu, 1937	1937	yes	China: Manchuria.
Nemouridae	Sphaeronemoura plutonis (Banks, 1937)	1937	yes	China: Taiwan.
Perlidae	Agnetina aequalis (Banks, 1937)	1937	yes	China: Taiwan.
Perlidae	Kiotina collaris (Banks, 1937)	1937	yes	china: Taiwan.
Perlidae	Neoperla klapaleki Banks, 1937	1937	yes	China: Taiwan.
Perlidae	Neoperla signatalis Banks, 1937	1937	yes	China: Taiwan.
Perlidae	Neoperla uniformis Banks, 1937	1937	yes	Taiwan.
Perlodidae	Isoperla retroloba Wu, 1938	1938	yes	China.
Perlidae	Kiotina chekiangensis (Wu, 1938)	1938	yes	China: Fujian, Zhejiang.
Perlidae	Kiotina nigra (Wu, 1938)	1938	yes	China: Fujian, Zhejiang.
Perlodidae	Perlodinella microlobata Wu, 1938	1938	yes	China: Gansu, Liaoning or Ningxia, Shanxi.
Perlidae	Kamimuria chungnanshana Wu, 1938	1938	yes	China: Gansu, Shaanxi.
Nemouridae	Amphinemura cryptocercia (Wu, 1938)	1938	yes	China: Gansu.
Nemouridae	Amphinemura licenti (Wu, 1938)	1938	yes	China: Gansu.
Nemouridae	Amphinemura trassaerti (Wu, 1938)	1938	yes	China: Gansu.
Chloroperlidae	Alloperla erectospina Wu, 1938	1938	yes	China: Gansu.
Chloroperlidae	Sweltsa recurvata (Wu, 1938)	1938	yes	China: Gansu.
Chloroperlidae	Sweltsa longistyla (Wu, 1938)	1938	yes	China: Gansu. Henan, Hubei, Ningxia (Inner Mongolia), Shaanxi.
Perlidae	Agnetina multispinosa (Wu, 1938)	1938	yes	China: Guangxi, Sichuan, Xizang (Tibet).
Perlidae	Neoperlops cheni (Wu, 1938)	1938	yes	China: Guangxi.
Nemouridae	Nemoura janeti Wu, 1938	1938	yes	China: Guizhou, Hebei, Henan, Shaanxi, Sichuan, Zhejiang.
Perlidae	Acroneuria hainana Wu, 1938	1938	yes	China: Hainan.
Perlidae	Etrocorema hochii (Wu, 1938)	1938	yes	China: Hainan.
Perlidae	Neoperla longispina Wu, 1938	1938	yes	China: Hainan.
Perlidae	Phanoperla pallipennis (Banks, 1938)	1938	yes	China: Hainan.
Nemouridae	Amphinemura maoi (Wu, 1938)	1938	yes	China: Hunan, Sichuan.
Perlidae	Kamimuria kirinensis Wu, 1938	1938	yes	China: Jilin.
Perlodidae	Isoperla curvispina Wu, 1938	1938	yes	China: Jilin.
Perlidae	Kamimuria manchuriana Wu, 1938	1938	yes	China: Jilin. North Korea
Perlodidae	Filchneria heteroptera (Wu, 1938)	1938	yes	China: Liaoning, Gansu, Jilin.
Perlodidae	Isoperla ordosi Wu, 1938	1938	yes	China: Nei Mongol (Inner Mongolia).
Perlidae	Kamimuria magna Wu, 1938	1938	yes	China: Shanxi.
Nemouridae	Amphinemura microcercia (Wu, 1938)	1938	yes	China: Zhejiang.
Nemouridae	Amphinemura mokanshanensis (Wu, 1938)	1938	yes	China: Zhejiang.
Nemouridae	Amphinemura pieli (Wu, 1938)	1938	yes	China: Zhejiang.
Perlidae	Kamimuria tienmushanensis Wu, 1938	1938	yes	China: Zhejiang.
Perlidae	Perlesta spatulata Wu, 1938	1938	yes	China: Zhejiang.
Perlidae	Sinacroneuria quadriplagiata (Wu, 1938)	1938	yes	China: Zhejiang.
Capniidae	Apteroperla tikumana (Uéno, 1938)	1938	yes	Japan.
Perlidae	Kiotina riukiuensis Uéno, 1938	1938	yes	Japan: Okinawa.
Perlidae	Kiotina chiangi (Banks, 1939)	1939	yes	China: Guangdong, Jiangxi.
Perlidae	Kiotina resplendens Banks, 1939	1939	yes	China: Guangdong.
Perlidae	Neoperlops gressitti Banks, 1939	1939	yes	China: Guangdong.
Perlidae	Neoperlops obscuripennis Banks, 1939	1939	yes	China: Guangdong.
Perlidae	Paragnetina insignis Banks, 1939	1939	yes	China: Guangxi.
Nemouridae	Nemoura spinosa Wu, 1939	1939	yes	China: Guizhou, Shaanxi, Yunnan. India: Mizoram
Perlidae	Chinoperla nigrifrons (Banks, 1939)	1939	yes	China: Hainan
Chloroperlidae	Suwallia teleckojensis (Šámal, 1939)	1939	yes	China: Inner Mongolia. Mongolia. Russia: Siberia Altai, Kamtchatka, Magadan.
Nemouridae	Nemoura arlingtoni Wu, 1939	1939	yes	China: Yunnan.
Nemouridae	Nemoura yunnanensis Wu, 1939	1939	yes	China: Yunnan.
Perlodidae	Isoperla altaica Šámal, 1939	1939	yes	Russia: Altai Mnts., Iturup (S Kuril Is.), Sayan Mnts., Transbaikal Region, Amur Region, Khabarovsky and Primorsky Regions, Sakhalin Island. Mongolia.
Perlidae	Kamimuria liui (Wu, 1940)	1940	yes	China: Shaanxi, Sichuan, Yunnan. Nepal.
Perlidae	Agnetina armata (Banks, 1940)	1940	yes	China: Sichuan.
Peltoperlidae	Cryptoperla chiangi (Banks, 1940)	1940	yes	China: Sichuan.
Perlodidae	Ostrovus mitsukonis (Okamoto & Kohno, 1940)	1940	yes	Japan
Nemouridae	Nemoura manchuriana Uéno, 1941	1941	yes	China: Heilongjiang.
Perlodidae	Isoperla okamotonis Kohno, 1941	1941	yes	Japan.
Perlodidae	Kogotus asakawae (Kohno, 1941)	1941	yes	Japan.
Perlodidae	Perlodes frisonanus Kohno, 1943	1943	yes	Japan.
Perlodidae	Pseudomegarcys japonica Kohno, 1946	1946	yes	Japan
Peltoperlidae	Yoraperla uenoi (Kohno, 1946)	1946	yes	Japan
Chloroperlidae	Haploperla japonica Kohno, 1946	1946	yes	Japan.
Perlidae	Caroperla pacifica Kohno, 1946	1946	yes	Japan.
Styloperlidae	Styloperla wui Chao, 1947	1947	yes	China: Fujian, Guizhou.
Styloperlidae	Styloperla inae Chao, 1947	1947	yes	China: Fujian.
Capniidae	Capnia cordata Kimmins, 1947	1947	yes	China: Xizang (Tibet).
Capniidae	Capnia montivaga Kimmins, 1947	1947	yes	China: Xizang (Tibet).
Capniidae	Capnia pedestris Kimmins, 1947	1947	yes	China: Xizang (Tibet).
Capniidae	Capnia tibetana Kimmins, 1947	1947	yes	China: Xizang (Tibet).
Perlodidae	Neofilchneria uncata (Kimmins, 1947)	1947	yes	China: Xizang (Tibet).
Perlodidae	Perlodinella apicalis Kimmins, 1947	1947	yes	China: Xizang (Tibet).
Taeniopterygidae	Kyphopteryx dorsalis Kimmins, 1947	1947	yes	China: Xizang (Tibet). India: Sikkim.
Perlidae	Kamimuria uenoi Kohno, 1947	1947	yes	Japan
Perlidae	Perlesta chaoi Wu, 1948	1948	yes	China: Fujian, Gansu, Shaanxi.
Perlidae	Furcaperla bifurcata (Wu, 1948)	1948	yes	China: Fujian, Guangxi.
Perlidae	Kiotina quadrituberculata Wu, 1948	1948	yes	China: Fujian, Jiangxi.
Perlidae	Chinoperla nigroflavata (Wu, 1948)	1948	yes	China: Fujian.
Perlidae	Claassenia magna Wu, 1948	1948	yes	China: Fujian.
Perlidae	Flavoperla ovalolobata (Wu, 1948)	1948	yes	China: Fujian.
Perlidae	Kamimuria robusta Wu, 1948	1948	yes	China: Fujian.
Perlidae	Kiotina albopila (Wu, 1948)	1948	yes	China: Fujian.
Perlidae	Neoperla truncata Wu, 1948	1948	yes	China: Guangxi, Sichuan.
Perlidae	Kamimuria cheni Wu, 1948	1948	yes	China: Guangxi.
Perlidae	Kamimuria longispina Wu, 1948	1948	yes	China: Guangxi.
Perlidae	Neoperla curvispina Wu, 1948	1948	yes	China: Guangxi.
Perlidae	Neoperla rotunda Wu, 1948	1948	yes	China: Guangxi.
Perlidae	Acroneuria omeiana Wu, 1948	1948	yes	China: Sichuan.
Perlidae	Kamimuria crassispina Wu, 1948	1948	yes	China: Sichuan.
Perlidae	Kamimuria tenuispina Wu, 1948	1948	yes	China: Sichuan.
Perlidae	Kiotina spatulata Wu, 1948	1948	yes	China: Sichuan.
Leuctridae	Rhopalopsole bispina (Wu, 1949)	1949	yes	China: Fujian, Sichuan.
Nemouridae	Amphinemura furcospinata (Wu, 1949)	1949	yes	China: Fujian.
Nemouridae	Amphinemura spinata (Wu, 1949)	1949	yes	China: Fujian.
Nemouridae	Indonemoura longiplatta (Wu, 1949)	1949	yes	China: Fujian.
Nemouridae	Protonemura recurvata (Wu, 1949)	1949	yes	China: Fujian.
Nemouridae	Protonemura trifurcata (Wu, 1949)	1949	yes	China: Fujian.
Leuctridae	Rhopalopsole recurvispina (Wu, 1949)	1949	yes	China: Fujian.
Leuctridae	Rhopalopsole spiniplatta (Wu, 1949)	1949	yes	China: Fujian.
Nemouridae	Amphinemura fleurdelia (Wu, 1949)	1949	yes	China: Guangdong, Fujian.
Perlidae	Agnetina spinata (Wu, 1949)	1949	yes	China: Sichuan.
Nemouridae	Amphinemura crenata (Koponen, 1949)	1949	yes	Iran.
Taeniopterygidae	Brachyptera galeata Koponen, 1949	1949	yes	Lebanon, Syria.
Perlidae	Kamimuria sahlbergi Koponen, 1949	1949	yes	Russia: Trans-Caspia
Capniidae	Capnia ahngeri Koponen, 1949	1949	yes	Russian Far East.
Perlidae	Agnetina pedata (Koponen, 1949)	1949	yes	Southern Kazakhstan and around Lake Yssysk Kol in Kyrgystan.
Perlodidae	Mesoperlina muricata Koponen, 1949	1949	yes	West Turkestan.
Perlodidae	Filchneria nuristica (Brinck, 1950)	1950	yes	Afghanistan
Perlodidae	Filchneria balcarica Balinsky, 1950	1950	yes	Caucasus
Nemouridae	Protonemura viridis Balinsky, 1950	1950	yes	Caucasus.
Leuctridae	Leuctra dispinata Balinsky, 1950	1950	yes	Caucasus.
Nemouridae	Protonemura gladifera Balinsky, 1950	1950	yes	Caucasus. Turkey.
Chloroperlidae	Pontoperla teberdinica (Balinsky, 1950)	1950	yes	Caucasus. Turkey.
Nemouridae	Amphinemura tragula Kimmins, 1950	1950	yes	Kasakhstan. Tadzhikistan. Turkestan.
Chloroperlidae	Pontoperla katherinae (Balinsky, 1950)	1950	yes	Russia: North Ossetia. Turkey.
Capniidae	Zwicknia turkestanica (Kimmins, 1950)	1950	yes	Lebanon, Turkey
Capniidae	Capnia yasumatsui (Kohno, 1951)	1951	yes	Japan.
Capniidae	Capnia flebilis Kohno, 1952	1952	yes	Japan
Perlodidae	Tadamus kohnonis (Ricker, 1952)	1952	yes	Japan
Capniidae	Capnia asakawaena Kohno, 1952	1952	yes	Japan.
Capniidae	Capnia fukushimana Kohno, 1952	1952	yes	Japan.
Capniidae	Capnia shirahatae Kohno, 1952	1952	yes	Japan.
Capniidae	Isocapnia japonica Kohno, 1953	1953	yes	Japan.
Capniidae	Nemocapnia japonica Kohno, 1953	1953	yes	Japan.
Chloroperlidae	Alloperla ishikariana Kohno, 1953	1953	yes	Japan.
Chloroperlidae	Suwallia jezoensis (Kohno, 1953)	1953	yes	Japan.
Perlodidae	Isoperla aizuana Kohno, 1953	1953	yes	Japan.
Perlodidae	Isoperla azusana Kohno, 1953	1953	yes	Japan.
Perlodidae	Isoperla debilis Kohno, 1953	1953	yes	Japan.
Perlodidae	Isoperla fukushimensis Kohno, 1953	1953	yes	Japan.
Nemouridae	Nemoura naraiensis Kawai, 1954	1954	yes	Japan.
Nemouridae	Protonemura towadensis (Kawai, 1954)	1954	yes	Japan.
Capniidae	Takagripopteryx jezoensis Kohno, 1954	1954	yes	Japan.
Nemouridae	Nemoura uenoi Kawai, 1954	1954	yes	Russian Far East.
Capniidae	Takagripopteryx imamurai Kohno, 1954	1954	yes	Russian Far East.
Perlidae	Claassenia brachyptera Brinck, 1954	1954	yes	Russian Far East.
Capniidae	Isocapnia sibirica (Zapekina-Dulkeit, 1955)	1955	yes	Altai, Eastern Sayan Mts., Cisbaikalia, Tuva, Mongolia.
Capniidae	Apteroperla monticola (Kawai, 1955)	1955	yes	Japan.
Capniidae	Eocapnia yezoensis Kawai, 1955	1955	yes	Japan.
Capniidae	Mesocapnia altaica (Zapekina-Dulkeit, 1955)	1955	yes	Mongolia. Russia: Siberia, Altai.
Leuctridae	Perlomyia secunda (Zapekina-Dulkeit, 1955)	1955	yes	North Korea. Russia: Altai, Kuril Is., Magadan. South Korea.
Capniidae	Capniella endemica (Zapekina-Dulkeit, 1955)	1955	yes	Russia.
Taeniopterygidae	Brachyptera transcaucasica transcaucasica Zhiltzova, 1956	1956	yes	Armenia. Caucasus. Turkey.
Chloroperlidae	Plesioperla sakartvella (Zhiltzova, 1956)	1956	yes	Caucasus. Turkey.
Perlodidae	Isoperla rhododendri Zhiltzova, 1956	1956	yes	Caucasus. Turkey.
Taeniopterygidae	Brachyptera transcaucasica Zhiltzova, 1956	1956	yes	Cyclades Islands. Dodecanese Islands. North Caucasus
Nemouridae	Amphinemura monotuberculata (Kawai, 1956)	1956	yes	Japan.
Perlodidae	Arcynopteryx sajanensis Zapekina-Dulkeit, 1957	1957	yes	Altai, Sayan and Khamar-Daban Mts. Mongolia.
Nemouridae	Amphinemura trialetica Zhiltzova, 1957	1957	yes	Armenia. Caucasus. Turkey.
Nemouridae	Protonemura bacurianica Zhiltzova, 1957	1957	yes	Caucasus, Western Asia.
Nemouridae	Protonemura bacurianica bacurianica Zhiltzova, 1957	1957	yes	Caucasus. Turkey.
Nemouridae	Protonemura eumontana Zhiltzova, 1957	1957	yes	Caucasus. Turkey.
Capniidae	Capnia breviptera Kawai, 1957	1957	yes	Japan.
Capniidae	Capnia kibuneana Kawai, 1957	1957	yes	Japan.
Capniidae	Capnia naraiensis Kawai, 1957	1957	yes	Japan.
Capniidae	Capnia lepnevae Zapekina-Dulkeit, 1957	1957	yes	Russian Far East.
Nemouridae	Protonemura alticola Zhiltzova, 1958	1958	yes	Caucasus.
Nemouridae	Protonemura teberdensis Zhiltzova, 1958	1958	yes	Caucasus. Turkey.
Nemouridae	Protonemura vernalis Zhiltzova, 1958	1958	yes	Caucasus. Turkey.
Capniidae	Capnia manii Jewett, 1958	1958	yes	Hindu Kush Range, Mt. Noshaq
Peltoperlidae	Microperla brevicauda Kawai, 1958	1958	yes	Japan
Nemouridae	Mesonemoura skardui (Aubert, 1959)	1959	yes	Afghanistan; India: Himachal Pradesh, Jammu, Kashmir; Pakistan
Capniidae	Isocapnia kudia Ricker, 1959	1959	yes	Mongolia. Russian Far East. Siberia.
Chloroperlidae	Xanthoperla kishanganga (Aubert, 1959)	1959	yes	Afganistan, Pakistan.
Leuctridae	Leuctra zangezurica Zhiltzova, 1960	1960	yes	Armenia, Caucasus, Turkey.
Leuctridae	Leuctra dissimilis Zhiltzova, 1960	1960	yes	Caucasus.
Leuctridae	Leuctra delamellata Zhiltzova, 1960	1960	yes	Caucasus. Iran. Turkey.
Leuctridae	Leuctra martynovi Zhiltzova, 1960	1960	yes	Caucasus. Turkey.
Leuctridae	Leuctra minuta Zhiltzova, 1960	1960	yes	Caucasus. Turkey.
Leuctridae	Leuctra sanainica Zhiltzova, 1960	1960	yes	Caucasus. Turkey.
Leuctridae	Leuctra minuta minuta Zhiltzova, 1960	1960	yes	Caucusus.
Leuctridae	Leuctra svanetica Zhiltzova, 1960	1960	yes	Caucusus.
Leuctridae	Leuctra torrenticola Zhiltzova, 1960	1960	yes	Caucusus.
Nemouridae	Amphinemura megaloba (Kawai, 1960)	1960	yes	Japan.
Nemouridae	Nemoura akagii Kawai, 1960	1960	yes	Japan.
Nemouridae	Nemoura cercispinosa Kawai, 1960	1960	yes	Japan.
Nemouridae	Nemoura ovocercia Kawai, 1960	1960	yes	Japan.
Leuctridae	Leuctra simplex Zhiltzova, 1960	1960	yes	Russia.
Perlidae	Perla kiritschenkoi Zhiltzova, 1961	1961	yes	Armenia. Caucasus. Iran. Turkey.
Chloroperlidae	Siphonoperla hajastanica (Zhiltzova, 1961)	1961	yes	Armenia. Turkey.
Perlodidae	Isoperla armeniaca Zhiltzova, 1961	1961	yes	Armenia. Turkey.
Perlidae	Brahmana flavomarginata Wu, 1962	1962	yes	China: Gansu, Shaanxi, Yunnan.
Nemouridae	Nemoura cochleocercia Wu, 1962	1962	yes	China: Sichuan, Yunnan.
Nemouridae	Amphinemura forcipiloba (Wu, 1962)	1962	yes	China: Sichuan.
Nemouridae	Illiesonemoura tuberostyla (Wu, 1962)	1962	yes	China: Sichuan.
Perlidae	Kamimuria orthogonia (Wu, 1962)	1962	yes	China: Sichuan.
Perlidae	Kamimuria nigrita (Wu, 1962)	1962	yes	China: Yunnan
Nemouridae	Amphinemura rostroloba (Wu, 1962)	1962	yes	China: Yunnan.
Nemouridae	Amphinemura triramia (Wu, 1962)	1962	yes	China: Yunnan.
Nemouridae	Sphaeronemoura hamistyla (Wu, 1962)	1962	yes	China: Yunnan.
Perlidae	Agnetina duplistyla (Wu, 1962)	1962	yes	China: Yunnan.
Perlidae	Agnetina gladiata (Wu, 1962)	1962	yes	China: Yunnan.
Perlidae	Gibosia bispinata Wu, 1962	1962	yes	China: Yunnan.
Perlidae	Kamimuria trapezoidea Wu, 1962	1962	yes	China: Yunnan.
Perlidae	Neoperla obscurofulva (Wu, 1962)	1962	yes	China: Yunnan.
Perlidae	Tyloperla transversa (Wu, 1962)	1962	yes	China: Yunnan.
Styloperlidae	Styloperla flectospina (Wu, 1962)	1962	yes	China: Yunnan.
Peltoperlidae	Peltoperlopsis nigrifulva (Wu, 1962)	1962	yes	China: Yunnan.
Perlodidae	Mesoperlina shibarica Kawai, 1963	1963	yes	Afghanistan.
Perlodidae	Kaszabia digitata (Kawai, 1963)	1963	yes	Japan
Capniidae	Capnia arensi Zhiltzova, 1964	1964	yes	Armenia, Caucasus, Turkey.
Capniidae	Zwicknia sevanica (Zhiltzova, 1964)	1964	yes	Armenia, Turkey.
Capniidae	Zwicknia tuberculata (Zhiltzova, 1964)	1964	yes	Caucasus and northern Anatolia, Turkey.
Nemouridae	Protonemura abchasica Zhiltzova, 1964	1964	yes	Caucasus.
Nemouridae	Protonemura bithynica Aubert, 1964	1964	yes	Greece (Lesbos). Turkey.
Nemouridae	Nemoura irani Aubert, 1964	1964	yes	Iran
Nemouridae	Protonemura bifida madani Aubert, 1964	1964	yes	Iran (Khorassan)
Nemouridae	Protonemura waliabadi Aubert, 1964	1964	yes	Iran (Khorassan)
Nemouridae	Nemoura caspica Aubert, 1964	1964	yes	Iran.
Nemouridae	Protonemura elbourzi Aubert, 1964	1964	yes	Iran.
Nemouridae	Protonemura hassankifi Aubert, 1964	1964	yes	Iran.
Perlodidae	Filchneria irani (Aubert, 1964)	1964	yes	Iran.
Nemouridae	Protonemura zernyi Aubert, 1964	1964	yes	Israel, Lebanon.
Nemouridae	Protonemura libanica Aubert, 1964	1964	yes	Lebanon.
Taeniopterygidae	Brachyptera brevipennis Zhiltzova, 1964	1964	yes	Russia: Caucasus
Capniidae	Capnioneura caucasica Zhiltzova, 1964	1964	yes	V&S 2011. Endemic to Caucasus.
Perlodidae	Isoperla libanica Aubert, 1964	1964	yes	Lebanon
Leuctridae	Perlomyia gifuensis (Kohno, 1965)	1965	yes	Japan.
Taeniopterygidae	Kohnoperla yugawae (Kohno, 1965)	1965	yes	Japan
Chloroperlidae	Alloperla pagmanensis Kawai, 1966	1966	yes	Afghanistan: Pagman.
Perlidae	Neoperla banksi (Illies, 1966)	1966	yes	China: Guangdong. Thailand.
Capniidae	Capnia noshaqensis Kawai, 1966	1966	yes	Hindu Kush Range
Nemouridae	Nemoura babai Kawai, 1966	1966	yes	Japan.
Nemouridae	Nemoura redimiculum Kawai, 1966	1966	yes	Japan.
Nemouridae	Nemoura stratum Kawai, 1966	1966	yes	Japan.
Nemouridae	Nemoura kuwayamai Kawai, 1966	1966	yes	Japan. Russian Far East.
Chloroperlidae	Chloroperla zhiltzovae Zwick, 1967	1967	yes	Albania? Caucasus. Turkey.
Nemouridae	Indonemoura shergaoni (Aubert, 1967)	1967	yes	Bhutan; China: Tibet; India: Arunachal Pradesh, Assam, West Bengal
Nemouridae	Nemoura taurica Zhiltzova, 1967	1967	yes	Greece. S Ukraine (Crimea). Turkey.
Leuctridae	Paraleuctra elongata Kawai, 1967	1967	yes	Japan
Leuctridae	Rhopalopsole amamiensis Kawai, 1967	1967	yes	Japan
Chloroperlidae	Suwallia tsudai (Kawai, 1967)	1967	yes	Japan
Chloroperlidae	Sweltsa kibunensis (Kawai, 1967)	1967	yes	Japan
Perlidae	Miniperla japonica Kawai, 1967	1967	yes	Japan
Capniidae	Apteroperla babaensis (Kawai, 1967)	1967	yes	Japan.
Capniidae	Apteroperla elongata (Kawai, 1967)	1967	yes	Japan.
Capniidae	Apteroperla verdea (Kawai, 1967)	1967	yes	Japan.
Capniidae	Capnia naebensis Kawai, 1967	1967	yes	Japan.
Capniidae	Eocapnia shigaensis Kawai, 1967	1967	yes	Japan.
Perlodidae	Isoperla uenoi Kawai, 1967	1967	yes	Japan.
Nemouridae	Protonemura libanocypria Zwick, 1967	1967	yes	Lebanon. Cyprus.
Leuctridae	Perlomyia parva (Kawai, 1967)	1967	yes	Japan
Chloroperlidae	Alloperla thompsoni Nelson & Hanson, 1968	1968	yes	China: Heilongjiang.
Nemouridae	Illiesonemoura bispinosa (Kawai, 1968)	1968	yes	China: Taiwan.
Peltoperlidae	Cryptoperla ishigakiensis (Kawai, 1968)	1968	yes	Japan: Ishigaki Island, Karayama, Omoto-sawa. Ryukyu Is.
Chloroperlidae	Alaskaperla longidentata (Raušer, 1968)	1968	yes	Mongolia
Capniidae	Mesocapnia silvatica Raušer, 1968	1968	yes	Mongolia.
Perlodidae	Isoperla asiatica Raušer, 1968	1968	yes	Mongolia. Russia: Altai, Buryatia, Irkutsk, Primorsky, Khabarovsky. Transbaikalia.
Nemouridae	Amphinemura okinawaensis Kawai, 1968	1968	yes	Okinawa.
Leuctridae	Rhopalopsole longicerca Kawai, 1968	1968	yes	Ryukyu Islands
Chloroperlidae	Utaperla orientalis Nelson & Hanson, 1969	1969	yes	China: Heilongjiang.
Capniidae	Capnia prolongata Zhiltzova, 1969	1969	yes	Kyrgyzstan.
Capniidae	Isocapnia aptera Zhiltzova, 1969	1969	yes	Kyrgyzstan.
Capniidae	Capnia longicauda Zhiltzova, 1969	1969	yes	Kyrgyzstan. Nepal.
Capniidae	Capnia bimaculata Zhiltzova, 1969	1969	yes	Kyrgyzstan. Tadshikistan.
Capniidae	Capnia hamifera Zhiltzova, 1969	1969	yes	Russia.
Capniidae	Capnia levanidovae Kawai, 1969	1969	yes	Russian Far East.
Nemouridae	Amphinemura zimmermanni Joost, 1970	1970	yes	China: Xinjiang.
Chloroperlidae	Alloperla deminuta Zapekina-Dulkeit, 1970	1970	yes	Mongolia. Russia: Siberia: Krasnojarsk.
Chloroperlidae	Utaperla lepnevae (Zhiltzova, 1970)	1970	yes	Russia: Khor River
Capniidae	Capnia rara Zapekina-Dulkeit, 1970	1970	yes	Russian Far East.
Capniidae	Isocapnia guentheri (Joost, 1970)	1970	yes	Siberia: Irkutsk, Buryatiya, Yakutiya. Mongolia. Russian Far East: Sakhalin, Magadan, Primorye.
Perlodidae	Mesoperlina martynovi Zhiltzova, 1970	1970	yes	Middle Asia
Nemouridae	Amphinemura gritsayae (Zhiltzova, 1971)	1971	yes	Central Asia.
Nemouridae	Illiesonemoura alabeli (Zhiltzova, 1971)	1971	yes	Central Asia.
Nemouridae	Mesonemoura tianshanica (Zhiltzova, 1971)	1971	yes	Central Asia.
Chloroperlidae	Haploperla lepnevae Zhiltzova & Zwick, 1971	1971	yes	China: Heilongjiang. Russia: Amur. Mongolia.
Chloroperlidae	Suwallia kerzhneri Zhiltzova & Zwick, 1971	1971	yes	from International Kuril Island Project: Russia: Kamchatka, Chukotka Peninsula, Kunashir. Mongolia.
Perlodidae	Pictetiella asiatica Zwick & Levanidova, 1971	1971	yes	Mongolia. North Korea, Russia: Kamchatka, Amur-Gebiet.
Nemouridae	Nemoura hamulata Zhiltzova, 1971	1971	yes	Tien Shan.
Nemouridae	Nemoura lepnevae Zhiltzova, 1971	1971	yes	Tien Shan.
Nemouridae	Protonemura besucheti Zwick, 1971	1971	yes	Turkey
Leuctridae	Leuctra schistocerca Zwick, 1971	1971	yes	Turkey
Nemouridae	Protonemura ressli Zwick, 1971	1971	yes	Turkey.
Nemouridae	Nemoura petegariensis Kawai, 1971	1971	yes	Japan
Chloroperlidae	Xanthoperla gissarica Zhiltzova & Zwick, 1971	1971	yes	Tajikistan
Perlodidae	Filchneria mesasiatica Zhiltzova, 1971	1971	yes	Middle Asia
Taeniopterygidae	Kyphopteryx pamirica Zhiltzova, 1972	1972	yes	Afghanistan. Kyrgyzstan. Tadshikistan.
Nemouridae	Nemoura turcica Zwick, 1972	1972	yes	Greece, Turkey.
Chloroperlidae	Alloperla joosti Zwick, 1972	1972	yes	Korea. Mongolia.
Leuctridae	Leuctra kopetdaghi Zhiltzova, 1972	1972	yes	Lebanon. Iran. Turkey. Turkmenistan.
Perlodidae	Skwala asiatica Zhiltzova, 1972	1972	yes	Mongolia.
Taeniopterygidae	Kyphopteryx brodskii (Zhiltzova, 1972)	1972	yes	Russia.
Taeniopterygidae	Mesyatsia tianshanica (Zhiltzova, 1972)	1972	yes	Russia.
Perlodidae	Isoperla mongolica Zhiltzova, 1972	1972	yes	Russia: Sayan, Altai Mnts.; Mongolia.
Perlodidae	Isoperla kozlovi Zhiltzova, 1972	1972	yes	Russia: West Siberia, Sayan Mnts., Transbaikal Region, Amur Region, Khabarovsky and Primorsky Regions; Kazakhstan; Mongolia.
Capniidae	Paracapnia khorensis Zhiltzova, 1972	1972	yes	Russian Far East.
Nemouridae	Amphinemura claviloba (Wu, 1973)	1973	yes	China. Gansu, Sichuan.
Leuctridae	Rhopalopsole furcospina (Wu, 1973)	1973	yes	China: Gansu, Guangxi, Zhejiang.
Peltoperlidae	Cryptoperla aculeata (Wu, 1973)	1973	yes	China: Gansu, Sichuan, Yunnan.
Nemouridae	Amphinemura falciloba (Wu, 1973)	1973	yes	China: Gansu.
Nemouridae	Amphinemura curvispina (Wu, 1973)	1973	yes	China: Guangxi, Hunan, Fujian, Zhejiang.
Nemouridae	Amphinemura hastata (Wu, 1973)	1973	yes	China: Guangxi.
Perlidae	Neoperla binodosa (Wu, 1973)	1973	yes	China: Hainan, Yunnan.
Perlodidae	Perlodinella fuliginosa Wu, 1973	1973	yes	China: Heilongjiang, Hebei.
Perlidae	Claassenia fulva Wu, 1973	1973	yes	China: Hubei.
Perlodidae	Bulgaroperla mirabilis caucasica Zhiltzova, 1973	1973	yes	Russia: Caucasus.
Leuctridae	Perlomyia smithae Nelson & Hanson, 1973	1973	yes	China: Inner Mongolia. North Korea. Russia: Khaborovsk, Primorsky. South Korea.
Perlodidae	Perlodinella tatunga Wu, 1973	1973	yes	China: Qinghai, Gansu.
Nemouridae	Mesonemoura spiroflagellata (Wu, 1973)	1973	yes	China: Qinghai, Sichuan.
Leuctridae	Leuctra tergostyla Wu, 1973	1973	yes	China: Qinghai.
Nemouridae	Amphinemura multispina (Wu, 1973)	1973	yes	China: Shaanxi, Sichuan.
Nemouridae	Amphinemura unihamata (Wu, 1973)	1973	yes	China: Shaanxi, Sichuan.
Nemouridae	Nemoura furcocauda Wu, 1973	1973	yes	China: Sichuan, Yunnan.
Nemouridae	Amphinemura furcostyla (Wu, 1973)	1973	yes	China: Sichuan.
Nemouridae	Mesonemoura multispira (Wu, 1973)	1973	yes	China: Sichuan.
Nemouridae	Sphaeronemoura grandicauda (Wu, 1973)	1973	yes	China: Sichuan.
Perlidae	Claassenia longistyla Wu, 1973	1973	yes	China: Sichuan.
Perlidae	Kamimuria tuberosa Wu, 1973	1973	yes	China: Sichuan.
Perlidae	Neoperla bicornua Wu, 1973	1973	yes	China: Sichuan.
Perlidae	Paragnetina acutistyla Wu, 1973	1973	yes	China: Sichuan.
Styloperlidae	Styloperla obtusispina (Wu, 1973)	1973	yes	China: Sichuan.
Peltoperlidae	Cryptoperla obtusa (Wu, 1973)	1973	yes	China: Sichuan.
Perlidae	Kamimuria acutispina Wu, 1973	1973	yes	China: Yunnan
Nemouridae	Amphinemura cornuloba (Wu, 1973)	1973	yes	China: Yunnan.
Nemouridae	Amphinemura dentiloba (Wu, 1973)	1973	yes	China: Yunnan.
Nemouridae	Amphinemura fililoba (Wu, 1973)	1973	yes	China: Yunnan.
Leuctridae	Rhopalopsole dentiloba (Wu, 1973)	1973	yes	China: Yunnan.
Perlidae	Tyloperla planistyla (Wu, 1973)	1973	yes	China: Yunnan.
Nemouridae	Amphinemura coreana Zwick, 1973	1973	yes	Kazakhstan. North Korea. South Korea. Southern Russian Far East.
Nemouridae	Nemoura tau Zwick, 1973	1973	yes	Korea.
Chloroperlidae	Alloperla picta Zwick, 1973	1973	yes	Korea.
Nemouridae	Amphinemura steinmanni Zwick, 1973	1973	yes	Korea. Russian Far East.
Nemouridae	Amphinemura verrucosa Zwick, 1973	1973	yes	Korea. Russian Far East.
Leuctridae	Perlomyia mahunkai (Zwick, 1973)	1973	yes	North Korea. Russia: Primorsky. South Korea.
Capniidae	Baikaloperla elongata Zapekina-Dulkeit & Zhiltzova, 1973	1973	yes	Russia: Lake Baikal.
Capniidae	Baikaloperla kozhovi Zapekina-Dulkeit & Zhiltzova, 1973	1973	yes	Russia: Lake Baikal.
Perlidae	Kiotina decorata (Zwick, 1973)	1973	yes	North Korea
Leuctridae	Perlomyia kiritshenkoi Zhiltzova, 1974	1974	yes	North Korea. Russia: Primorsky.
Leuctridae	Paraleuctra zapekinae Zhiltzova, 1974	1974	yes	Russia: Krasnoyarsk, Khabarovsk, Primorskii, Sakhalin. Mongolia.
Nemouridae	Sphaeronemoura elephas (Zwick, 1974)	1974	yes	Taiwan
Capniidae	Capnia ansobiensis Zhiltzova, 1974	1974	yes	Tajikistan
Capniidae	Capnia badakhshanica Zhiltzova, 1974	1974	yes	Tajikistan
Capniidae	Capnia bicuspidata Zhiltzova, 1974	1974	yes	Tajikistan
Capniidae	Capnia jankowskajae Zhiltzova, 1974	1974	yes	Kyrgyzstan
Capniidae	Capnia shugnanica Zhiltzova, 1974	1974	yes	Kyrgyzstan
Capniidae	Capnia singularis Zhiltzova, 1974	1974	yes	Tajikistan
Leuctridae	Perlomyia levanidovae (Zhiltzova, 1975)	1975	yes	China: Liaoning. North Korea. Russia: Primorsky. South Korea.
Taeniopterygidae	Brachyptera transcaucasica turcica Zwick, 1975	1975	yes	Greece: Dodecanese (Rhodos). Turkey.
Leuctridae	Perlomyia martynovi (Zhiltzova, 1975)	1975	yes	North Korea. Russia: Magadan, Primorsky.
Perlodidae	Isoperla eximia Zapekina-Dulkeit, 1975	1975	yes	Russia: Sayan Mnts., Buryatiya, Tuva, Baikal Lake Basin, Amur Region, Khabarovsky and Primorsky Regions, Sakhalin Island, Southern Kuril Islands. China. Mongolia.
Capniidae	Capnia aligera Zapekina-Dulkeit, 1975	1975	yes	Russian Far East.
Capniidae	Capnia bargusinica Zapekina-Dulkeit, 1975	1975	yes	Russian Far East.
Capniidae	Isocapnia arcuata Zhiltzova, 1975	1975	yes	Russian Far East.
Capniidae	Isocapnia orientalis Zhiltzova, 1975	1975	yes	Russian Far East.
Leuctridae	Perlomyia insularis (Zhiltzova, 1975)	1975	yes	Russian Far East.
Nemouridae	Nemoura dulkeiti Zapekina-Dulkeit, 1975	1975	yes	Russian: Siberia.
Nemouridae	Nemoura wittmeri Zwick, 1975	1975	yes	Turkey.
Capniidae	Capnia alternata Zapekina-Dulkeit, 1975	1975	yes	Russia: Siberia.
Chloroperlidae	Alloperla acietata Zapekina-Dulkeit, 1975	1975	yes	Russia: Siberia.
Nemouridae	Protonemura aculeata Theischinger, 1976	1976	yes	Caucasus. Iran, Turkey
Leuctridae	Leuctra aspoeckorum Theischinger, 1976	1976	yes	Caucasus. Turkey
Chloroperlidae	Suwallia talalajensis Zhiltzova, 1976	1976	yes	China: Inner Mongolia.
Nemouridae	Amphinemura kustarevae Zhiltzova, 1976	1976	yes	Kirgizia and Kyrgyzstan.
Taeniopterygidae	Strophopteryx rickeri Zhiltzova, 1976	1976	yes	Russian Far East.
Perlodidae	Pictetiella zwicki Zhiltzova, 1976	1976	yes	Russian Far East.
Nemouridae	Nemoura alaica Zhiltzova, 1976	1976	yes	Tadzhikistan
Leuctridae	Leuctra zhiltzovae Theischinger, 1976	1976	yes	Turkey
Nemouridae	Nemoura dromokeryx Theischinger, 1976	1976	yes	Turkey.
Nemouridae	Nemoura kopetdaghi Zhiltzova, 1976	1976	yes	Middle Asia
Leuctridae	Leuctra holzschuhi Theischinger, 1976	1976	yes	Iran
Chloroperlidae	Sweltsa lepnevae Zhiltzova, 1977	1977	yes	Korea. Russia: Primorye Region.
Nemouridae	Nemoura despinosa Zhiltzova, 1977	1977	yes	Korea. Russian Far East.
Nemouridae	Zapada quadribranchiata (Zhiltzova, 1977)	1977	yes	Korea. Russian Far East.
Perlodidae	Isoperla maculata Zhiltzova, 1977	1977	yes	Mongolia. Russia: Primorye.
Nemouridae	Nemoura monae Joost, 1977	1977	yes	Russia: West Caucasus.
Chloroperlidae	Alloperla kurentzovi Zhiltzova & Zapekina-Dulkeit, 1977	1977	yes	Russian Far East.
Perlodidae	Megarcys pseudochracea Zhiltzova, 1977	1977	yes	Russian Far East: Primorye.
Perlodidae	Isoperla chius Zwick, 1978	1978	yes	Aegean Islands (Chios). Greece. Turkey.
Chloroperlidae	Suwallia decolorata Zhiltzova & Levanidova, 1978	1978	yes	China: Inner Mongolia.
Chloroperlidae	Sweltsa colorata Zhiltzova & Levanidova, 1978	1978	yes	Japan. North Korea. South Korea. Russia: Primorye.
Perlodidae	Arcynopteryx amurensis Zhiltzova & Levanidova, 1978	1978	yes	Russia, Far East (South of the Magadan Region, Khabarovskyi Region)
Chloroperlidae	Alloperla kurilensis Zhiltzova, 1978	1978	yes	Russia: Kunashir Is.
Chloroperlidae	Sweltsa insularis Zhiltzova, 1978	1978	yes	Russia: South Sakhalin Is., Kunashir Is., Shikotan.
Capniidae	Capnia kurnakovi Zhiltzova, 1978	1978	yes	Russian Far East.
Capniidae	Capnia tshukotica Zhiltzova & Levanidova, 1978	1978	yes	Russian Far East.
Capniidae	Paracapnia sikhotensis Zhiltzova, 1978	1978	yes	Russian Far East.
Chloroperlidae	Haploperla maritima Zhiltzova & Levanidova, 1978	1978	yes	Russian Far East.
Chloroperlidae	Suwallia asiatica Zhiltzova & Levanidova, 1978	1978	yes	Russian Far East.
Chloroperlidae	Suwallia sachalina Zhiltzova, 1978	1978	yes	Russian Far East.
Chloroperlidae	Sweltsa illiesi Zhiltzova & Levanidova, 1978	1978	yes	Russian Far East.
Nemouridae	Amphinemura mirabilis turkestanica Zhiltzova, 1978	1978	yes	Turkistan.
Nemouridae	Nemoura almaatensis Zhiltzova, 1979	1979	yes	Asiatic Russia. Kazakhstan.
Perlidae	Flavoperla okamotoi (Zhiltzova, 1979)	1979	yes	International Kuril Island Project: Japan: Hokkaido, Sado, Ryukyu Is. Russia: Sakhalin, Kunashir.
Nemouridae	Amphinemura dentifera Zhiltzova, 1979	1979	yes	Russian Far East.
Nemouridae	Nemoura transversospinosa Zhiltzova, 1979	1979	yes	Russian Far East.
Capniidae	Capnia sidimiensis Zhiltzova, 1979	1979	yes	Russian Far East.
Nemouridae	Protonemura vonbursa Theischinger, 1979	1979	yes	Turkey.
Nemouridae	Nemoura persica Zwick, 1980	1980	yes	Iran.
Nemouridae	Nemoura nigrodentata Zhiltzova, 1980	1980	yes	Mongolia. Russian Far East.
Capniidae	Capnia iturupiensis Zhiltzova, 1980	1980	yes	Russian Far East.
Capniidae	Takagripopteryx zhuikovae Zhiltzova, 1980	1980	yes	Russian Far East.
Taeniopterygidae	Taeniopteryx caucasica Zhiltzova, 1981	1981	yes	Caucasus. Turkey.
Nemouridae	Nemoura klapperichi Sivec, 1981	1981	yes	China: Fujian.
Nemouridae	Protonemura curvata Zhiltzova, 1981	1981	yes	Japan: Hokkaido. Russian Far East: Kuril Islands: Kunashir.
Perlidae	Xanthoneuria unimaculata (Zhiltzova, 1981)	1981	yes	North Korea. Russian Far East: Primorye.
Leuctridae	Leuctra meyi Braasch, 1981	1981	yes	Russia.
Nemouridae	Nemoura parafulva Zhiltzova, 1981	1981	yes	Russian Far East.
Capniidae	Capnia kolymensis Zhiltzova, 1981	1981	yes	Russian Far East.
Nemouridae	Protonemura pectinata Berthélemy & Dia, 1982	1982	yes	Lebanon
Capniidae	Zwicknia turkestanica brevicula (Berthélemy & Dia, 1982)	1982	yes	Lebanon.
Leuctridae	Leuctra fusca latior Berthélemy & Dia, 1982	1982	yes	Lebanon. Turkey.
Nemouridae	Protonemura ermolenkoi Zhiltzova, 1982	1982	yes	Russian Far East.
Leuctridae	Leuctra aculeata Zwick, 1982	1982	yes	Turkey
Perlidae	Calineuria crassicauda Uchida, 1983	1983	yes	Japan.
Leuctridae	Leuctra kurui Kazanci, 1983	1983	yes	Turkey
Taeniopterygidae	Brachyptera demirsoyi Kazanci, 1983	1983	yes	Turkey.
Taeniopterygidae	Brachyptera sislii Kazanci, 1983	1983	yes	Turkey.
Chloroperlidae	Xanthoperla yerkoyi Kazanci, 1983	1983	yes	Turkey.
Capniidae	Capnopsis schilleri archaica Zwick, 1984	1984	yes	Caucasus, Armenia, and Northern Anatolia, where it occurs in the Pontic Mountains from Kars to Bolu, Turkey
Capniidae	Paracapnia recta Zhiltzova, 1984	1984	yes	Korea. Russia: Russia Far East.
Leuctridae	Leuctra brachyptera Kazanci, 1985	1985	yes	Turkey
Capniidae	Mesocapnia gorodkovi Zhiltzova & Baumann, 1986	1986	yes	China: Inner Mongolia. Russian Far East.
Perlodidae	Isoperla flavescens Zhiltzova & Potikha, 1986	1986	yes	Korea. Mongolia. Russian Far East.
Leuctridae	Leuctra anatolica Kazanci, 1986	1986	yes	Turkey
Perlidae	Neoperla mnong Stark, 1987	1987	yes	China: Guangdong, Guangxi. Vietnam.
Perlidae	Neoperla han Stark, 1987	1987	yes	China: Guangxi, Hong Kong.
Perlidae	Neoperla taiwanica Sivec & Zwick, 1987	1987	yes	China: Taiwan.
Scopuridae	Scopura bihamulata Uchida & Maruyama, 1987	1987	yes	Japan
Scopuridae	Scopura montana Uchida & Maruyama, 1987	1987	yes	Japan
Scopuridae	Scopura quattuorhamulata Uchida & Maruyama, 1987	1987	yes	Japan
Capniidae	Capnia khubsugulica Zhiltzova & Varykhanova, 1987	1987	yes	Mongolia
Scopuridae	Scopura laminata Uchida & Maruyama, 1987	1987	yes	South Korea
Perlidae	Neoperla yao Stark, 1987	1987	yes	Vietnam. China: Guangxi, Guangdong.
Nemouridae	Protonemura brachystyla Zhiltzova, 1988	1988	yes	Caucasus. Turkey.
Capniidae	Capniella ghilarovi Zhiltzova, 1988	1988	yes	Russian Far East.
Perlodidae	Isoperla ornata Zhiltzova, 1988	1988	yes	Russian Far East.
Perlodidae	Megarcys magnilobus Zhiltzova, 1988	1988	yes	Russian Far East.
Perlodidae	Isoperla pseudornata Zhiltzova, 1988	1988	yes	Russian Far East: Primorye.
Perlodidae	Levanidovia mirabilis Teslenko & Zhiltzova, 1989	1989	yes	Russia: Far East
Nemouridae	Amphinemura varzobi Zhiltzova, 1989	1989	yes	Tadzhikistan.
Perlidae	Neoperla wui Yang & Yang, 1990	1990	yes	China: Fujian, Guangxi.
Styloperlidae	Styloperla jiangxiensis Yang & Yang, 1990	1990	yes	China: Jiangxi.
Perlidae	Calineuria infurcata Uchida, 1990	1990	yes	Japan
Perlidae	Calineuria komatsui Uchida, 1990	1990	yes	Japan
Perlidae	Calineuria pectinata Uchida, 1990	1990	yes	Japan
Perlidae	Flavoperla lineata Uchida, 1990	1990	yes	Japan
Perlidae	Nishineuria cornuta Uchida, 1990	1990	yes	Japan
Perlidae	Neoperla aestiva Uchida, 1990	1990	yes	Japan.
Perlidae	Neoperla coralliata Uchida, 1990	1990	yes	Japan.
Perlidae	Neoperla pluvia Uchida, 1990	1990	yes	Japan.
Perlidae	Neoperla vallis Uchida, 1990	1990	yes	Japan.
Perlidae	Neoperla verna Uchida, 1990	1990	yes	Japan.
Perlodidae	Megaperlodes niger Yokoyama, Isobe & Yamamoto, 1990	1990	yes	Japan:Yamagata, Okayama and Ibaraki Prefectures.
Leuctridae	Rhopalopsole apicispina Yang & Yang, 1991	1991	yes	China: Gansu, Hubei, Shaanxi.
Leuctridae	Rhopalopsole longispina Yang & Yang, 1991	1991	yes	China: Guangdong, Zhejiang.
Perlidae	Neoperla guizhouensis Yang & Yang, 1991	1991	yes	China: Guizhou.
Nemouridae	Indonemoura hubeiensis Yang & Yang, 1991	1991	yes	China: Hubei.
Perlidae	Furcaperla jiangxiensis Yang & Yang, 1991	1991	yes	China: Jiangxi.
Perlidae	Neoperla fanjingshana Yang & Yang, 1992	1992	yes	China: Guizhou.
Perlidae	Neoperla forcipata Yang & Yang, 1992	1992	yes	China: Henan, Hunan.
Capniidae	Capnia bicornata Alouf, 1992	1992	yes	Lebanon.
Chloroperlidae	Siphonoperla libanica Alouf, 1992	1992	yes	Lebanon.
Taeniopterygidae	Mesyatsia makartchenkoi Teslenko & Zhiltzova, 1992	1992	yes	Russian Far East.
Leuctridae	Rhopalopsole sinensis Yang & Yang, 1993	1993	yes	China: Fujian, Guangdong, Guangxi, Guizhou, Henan, Hubei, Ningxia (Inner Mongolia), Shaanxi, Sichuan, Yunnan, Zhejiang. Vietnam.
Perlidae	Tyloperla sinensis Yang & Yang, 1993	1993	yes	China: Guangxi.
Perlidae	Neoperla maolanensis Yang & Yang, 1993	1993	yes	China: Guizhou, Shaanxi.
Perlodidae	Kogotus tiunovi Teslenko, Zhiltzova & Zwick, 1993	1993	yes	Russian Far East.
Leuctridae	Rhopalopsole furcata Yang & Yang, 1994	1994	yes	China: Gansu, Shaanxi.
Leuctridae	Rhopalopsole shaanxiensis Yang & Yang, 1994	1994	yes	China: Gansu, Shaanxi.
Perlidae	Kamimuria coreana Ra, Kim, Kang & Ham, 1994	1994	yes	Korea
Perlidae	Neoperla coreensis Ra, Kim, Kang & Ham, 1994	1994	yes	North Korea, South Korea.
Perlodidae	Perlodes stigmata Ra, Kim, Kang & Ham, 1994	1994	yes	S Korea
Peltoperlidae	Yoraperla han Stark & Nelson, 1994	1994	yes	South Korea
Peltoperlidae	Yoraperla uchidai Stark & Nelson, 1994	1994	yes	South Korea
Perlidae	Sinacroneuria orientalis Yang & Yang, 1995	1995	yes	China: Anhui.
Perlidae	Neoperla qingyuanensis Yang & Yang, 1995	1995	yes	China: Fujian, Zhejiang.
Peltoperlidae	Cryptoperla fujianica Sivec, 1995	1995	yes	China: Fujian.
Peltoperlidae	Cryptoperla stilifera Sivec, 1995	1995	yes	China: Fujian.
Leuctridae	Rhopalopsole zhejiangensis Yang & Yang, 1995	1995	yes	China: Gansu, Jiangxi, Shaanxi, Zhejiang.
Perlidae	Neoperla bicornuta Yang & Yang, 1995	1995	yes	China: Hainan.
Perlidae	Neoperla hainanensis Yang & Yang, 1995	1995	yes	China: Hainan.
Styloperlidae	Cerconychia sinensis Yang & Yang, 1995	1995	yes	China: Hainan.
Leuctridae	Rhopalopsole basinigra Yang & Yang, 1995	1995	yes	China: Shaanxi, Zhejiang.
Leuctridae	Paraleuctra sinica Yang & Yang, 1995	1995	yes	China: Zhejiang.
Leuctridae	Rhopalopsole flata Yang & Yang, 1995	1995	yes	China: Zhejiang.
Leuctridae	Rhopalopsole gutianensis Yang & Yang, 1995	1995	yes	China: Zhejiang.
Leuctridae	Rhopalopsole hamata Yang & Yang, 1995	1995	yes	China: Zhejiang.
Perlidae	Acroneuria zhejiangensis Yang & Yang, 1995	1995	yes	China: Zhejiang.
Perlidae	Paragnetina neimongolica Yang & Yang, 1996	1996	yes	China: Nei Mongol (Inner Mongolia).
Perlodidae	Isoperla bimaculata Yang & Yang, 1996	1996	yes	China: Nei Mongol (Inner Mongolia).
Perlodidae	Isoperla neimongolica Yang & Yang, 1996	1996	yes	China: Nei Mongol (Inner Mongolia).
Perlidae	Neoperla dorsispina Yang & Yang, 1996	1996	yes	China: Nei Mongol (Inner Mongolia). Mongolia
Perlidae	Neoperla ussurica Sivec & Zhiltzova, 1996	1996	yes	North Korea. Russia: Primorye. South Korea.
Capniidae	Capnia potikhae Zhiltzova, 1996	1996	yes	Russian Far East.
Perlodidae	Rauserodes epiproctalis (Zwick, 1997)	1997	yes	China: Quinghai.
Nemouridae	Amphinemura flavinotus Shimizu, 1997	1997	yes	China: Taiwan.
Nemouridae	Nemoura formosana Shimizu, 1997	1997	yes	China: Taiwan.
Perlidae	Agnetina kryzhanovskii Sivec & Zhiltzova, 1997	1997	yes	China: Yunnan.
Nemouridae	Amphinemura bulla Shimizu, 1997	1997	yes	Japan.
Nemouridae	Amphinemura clavigera Shimizu, 1997	1997	yes	Japan.
Nemouridae	Amphinemura kawaii Shimizu, 1997	1997	yes	Japan.
Nemouridae	Nemoura anguiculus Shimizu, 1997	1997	yes	Japan.
Nemouridae	Nemoura dentata Shimizu, 1997	1997	yes	Japan.
Nemouridae	Nemoura dentigera Shimizu, 1997	1997	yes	Japan.
Nemouridae	Nemoura longilobata Shimizu, 1997	1997	yes	Japan.
Nemouridae	Nemoura quadrituberata Shimizu, 1997	1997	yes	Japan.
Nemouridae	Nemoura saetifera Shimizu, 1997	1997	yes	Japan.
Nemouridae	Nemoura trivittata Shimizu, 1997	1997	yes	Japan.
Nemouridae	Nemoura zaohensis Shimizu, 1997	1997	yes	Japan.
Nemouridae	Nemoura ussuriensis Zhiltzova, 1997	1997	yes	Russian Far East.
Perlidae	Agnetina starki Du & Chou, 1998	1998	yes	China: Fujian.
Perlidae	Agnetina curvigladiata Du & Chou, 1998	1998	yes	China: Guangxi.
Perlidae	Agnetina longihirta Du & Chou, 1998	1998	yes	China: Guangxi.
Nemouridae	Amphinemura seminigra Shimizu, 1998	1998	yes	China: Taiwan.
Nemouridae	Amphinemura curvidens Shimizu, 1998	1998	yes	China: Taiwan. Japan.
Perlidae	Acroneuria sinica Yang & Yang, 1998	1998	yes	China: Zhejiang.
Perlidae	Neoperla anjiensis Yang & Yang, 1998	1998	yes	China: Zhejiang.
Perlidae	Neoperla longwangshana Yang & Yang, 1998	1998	yes	China: Zhejiang.
Perlidae	Sinacroneuria longwangshana (Yang & Yang, 1998)	1998	yes	China: Zhejiang.
Perlidae	Sinacroneuria wui (Yang & Yang, 1998)	1998	yes	China: Zhejiang.
Nemouridae	Amphinemura nikkoensis Shimizu, 1998	1998	yes	Japan.
Nemouridae	Amphinemura ryukyuensis Shimizu, 1998	1998	yes	Japan.
Nemouridae	Nemoura gemma Ham & Lee, 1998	1998	yes	South Korea.
Nemouridae	Protonemura angulata Shimizu, 1998	1998	yes	Japan.
Nemouridae	Protonemura baumanni Shimizu, 1998	1998	yes	Japan.
Nemouridae	Protonemura excavata Shimizu, 1998	1998	yes	Japan.
Nemouridae	Protonemura hakkodana Shimizu, 1998	1998	yes	Japan.
Nemouridae	Protonemura kohnoae Shimizu, 1998	1998	yes	Japan.
Nemouridae	Protonemura orbiculata Shimizu, 1998	1998	yes	Japan.
Nemouridae	Protonemura seticollis Shimizu, 1998	1998	yes	Japan.
Nemouridae	Protonemura strumosa Shimizu, 1998	1998	yes	Japan.
Perlidae	Neoperla breviscrotata Du, 1999	1999	yes	China: Anhui, Fujian, Gansu, Guizhou, Shaanxi, Shangdong.
Perlidae	Neoperla duratubulata Du, 1999	1999	yes	China: Fujian.
Perlidae	Neoperla lii Du, 1999	1999	yes	China: Fujian.
Perlidae	Togoperla totanigra Du & Chou, 1999	1999	yes	China: Guangxi, Zhejiang.
Perlidae	Togoperla noncoloris Du & Chou, 1999	1999	yes	China: Guangxi.
Perlidae	Togoperla triangulata Du & Chou, 1999	1999	yes	China: Guangxi.
Perlodidae	Stavsolus manchuricus Teslenko, 1999	1999	yes	China: Liaoning. Russia: Far Eastern.
Chloroperlidae	Suwallia shimizui Alexander & Stewart, 1999	1999	yes	Japan.
Perlodidae	Skwala natorii Chino, 1999	1999	yes	Japan.
Perlodidae	Stavsolus ainu Teslenko, 1999	1999	yes	Sakhalin, Southern Kuril Islands and Hokkaido
Nemouridae	Amphinemura baei Ham & Lee, 1999	1999	yes	South Korea.
Nemouridae	Amphinemura rai Ham & Lee, 1999	1999	yes	South Korea.
Nemouridae	Nemoura espera Ham & Lee, 1999	1999	yes	South Korea.
Nemouridae	Protonemura villosa Ham & Lee, 1999	1999	yes	South Korea.
Leuctridae	Leuctra boluensis Kazanci, 1999	1999	yes	Turkey
Perlidae	Acroneuria multiconata Du, 2000	2000	yes	China: Gansu, Shaanxi.
Perlidae	Neoperla bituberculata Du, 2000	2000	yes	China: Guizhou.
Perlidae	Neoperla flexiscrotata Du, 2000	2000	yes	China: Guizhou.
Perlidae	Neoperla magisterchoui Du, 2000	2000	yes	China: Henan, Shaanxi.
Perlidae	Acroneuria morsei Du, 2000	2000	yes	China: Sichuan.
Nemouridae	Mesonemoura sbordonii Fochetti & Sezzi, 2000	2000	yes	China: Yunnan.
Leuctridae	Paraleuctra ambulans Shimizu, 2000	2000	yes	Japan.
Leuctridae	Paraleuctra angulata Shimizu, 2000	2000	yes	Japan.
Leuctridae	Paraleuctra concava Shimizu, 2000	2000	yes	Japan.
Leuctridae	Paraleuctra ezoensis Shimizu, 2000	2000	yes	Japan.
Leuctridae	Paraleuctra hokurikuensis Shimizu, 2000	2000	yes	Japan.
Leuctridae	Paraleuctra similis Shimizu, 2000	2000	yes	Japan.
Taeniopterygidae	Brachyptera ankara Kazanci, 2000	2000	yes	Turkey.
Leuctridae	Leuctra theischingeri Vinçon & Sivec, 2001	2001	yes	Armenia, Caucasus, Turkey
Nemouridae	Sphaeronemoura formosana Shimizu & Sivec, 2001	2001	yes	China: Taiwan.
Perlidae	Kamimuria sparsula Du, 2001	2001	yes	China: Zheijang.
Perlidae	Neoperla biprojecta Du, 2001	2001	yes	China: Zhejiang.
Leuctridae	Leuctra antalyana Vinçon & Sivec, 2001	2001	yes	Turkey
Leuctridae	Leuctra artvinensis Vinçon & Sivec, 2001	2001	yes	Turkey
Leuctridae	Leuctra bozi Vinçon & Sivec, 2001	2001	yes	Turkey
Leuctridae	Leuctra karcali Vinçon & Sivec, 2001	2001	yes	Turkey
Leuctridae	Leuctra marilouae Vinçon & Sivec, 2001	2001	yes	Turkey
Leuctridae	Leuctra minuta bursaensis Vinçon & Sivec, 2001	2001	yes	Turkey
Leuctridae	Leuctra minuta kastamonui Vinçon & Sivec, 2001	2001	yes	Turkey
Leuctridae	Leuctra sipahilerae Vinçon & Sivec, 2001	2001	yes	Turkey
Nemouridae	Amphinemura acutata Zhu & Yang, 2002	2002	yes	China: Gansu.
Perlidae	Kamimuria lii Du, 2002	2002	yes	China: Guizhou.
Perlidae	Kamimuria maolanensis Du, 2002	2002	yes	China: Guizhou.
Perlidae	Kamimuria microda Du, 2002	2002	yes	China: Guizhou.
Nemouridae	Amphinemura didyma Zhu & Yang, 2002	2002	yes	China: Henan, Inner Mongolia, Ningxia.
Nemouridae	Amphinemura singularis Zhu & Yang, 2002	2002	yes	China: Ningxia (Inner Mongolia)
Nemouridae	Indonemoura tibetensis Zhu, Yang & Yang, 2002	2002	yes	China: Xizang (Tibet).
Chloroperlidae	Sweltsa yunnan Tierno de Figueroa & Fochetti, 2002	2002	yes	China: Yunnan.
Perlidae	Kamimuria brevilata Du, 2002	2002	yes	China:Guizhou
Perlodidae	Isoperla kappa Ishizuka, 2002	2002	yes	Japan.
Peltoperlidae	Cryptoperla kawasawai Maruyama, 2002	2002	yes	Japan: Shikoku
Nemouridae	Protonemura phoenicia Sivec & Dia, 2002	2002	yes	Lebanon
Perlodidae	Isoperla berthelemyi Sivec & Dia, 2002	2002	yes	Lebanon.
Perlidae	Perla horvati Sivec & Stark, 2002	2002	yes	Turkey.
Perlidae	Perla zwicki Sivec & Stark, 2002	2002	yes	Turkey.
Leuctridae	Megaleuctra saebat Ham & Bae, 2002	2002	yes	South Korea
Nemouridae	Nemoura miaofengshanensis Zhu & Yang, 2003	2003	yes	China: Beijing.
Nemouridae	Nemoura jilinensis Zhu & Yang, 2003	2003	yes	China: Jilin.
Nemouridae	Amphinemura lii Zhu & Yang, 2003	2003	yes	China: Tibet.
Nemouridae	Mesonemoura lii Zhu, Yang & Yang, 2003	2003	yes	China: Tibet.
Nemouridae	Mesonemoura tibetensis Zhu, Yang & Yang, 2003	2003	yes	China: Tibet.
Nemouridae	Amphinemura tibetensis Zhu & Yang, 2003	2003	yes	China: Xizang (Tibet)
Nemouridae	Amphinemura yangi Zhu & Yang, 2003	2003	yes	China: Xizang (Tibet).
Peltoperlidae	Yoraperla altaica Devyatkov, 2003	2003	yes	Kazakhstan
Nemouridae	Amphinemura guangdongensis Yang, Li & Zhu, 2004	2004	yes	China: Guangdong, Zhejiang.
Leuctridae	Rhopalopsole shimentaiensis Yang, Li & Zhu, 2004	2004	yes	China: Guangdong.
Leuctridae	Rhopalopsole xui Yang, Li & Zhu, 2004	2004	yes	China: Guangdong.
Perlidae	Neoperla lui Du & Sivec, 2004	2004	yes	China: Guangxi, Yunnan.
Perlidae	Kamimuria tergistigma Du & Sivec, 2004	2004	yes	China: Guangxi.
Perlidae	Neoperla guangxiensis Du & Sivec, 2004	2004	yes	China: Guangxi.
Perlidae	Neoperla transversprojecta Du & Sivec, 2004	2004	yes	China: Guangxi.
Nemouridae	Protonemura aki Vinçon & Zhiltzova, 2004	2004	yes	Turkey
Nemouridae	Protonemura bacurianica adana Vinçon & Zhiltzova, 2004	2004	yes	Turkey
Nemouridae	Protonemura izmiriana Vinçon & Zhiltzova, 2004	2004	yes	Turkey
Nemouridae	Protonemura siveci Vinçon & Zhiltzova, 2004	2004	yes	Turkey
Nemouridae	Nemoura masuensis (Li & Yang, 2005)	2005	yes	China: Fujian, Zhejiang.
Nemouridae	Indonemoura fujianensis Li & Yang, 2005	2005	yes	China: Fujian.
Perlidae	Kamimuria bimaculata Du & Sivec, 2005	2005	yes	China: Gansu.
Perlidae	Kamimuria huangi Du & Sivec, 2005	2005	yes	China: Gansu.
Perlidae	Kamimuria yangi Du & Sivec, 2005	2005	yes	China: Gansu.
Perlidae	Neoperla baishuijiangensis Du, 2005	2005	yes	China: Gansu.
Nemouridae	Amphinemura nanlingensis Yang, Li & Sivec, 2005	2005	yes	China: Guangdong.
Nemouridae	Indonemoura trispina Li & Sivec, 2005	2005	yes	China: Guangdong.
Perlidae	Kamimuria magnimacula Du, 2005	2005	yes	China: Guizhou
Perlidae	Kamimuria bispina Du, 2005	2005	yes	China: Guizhou.
Perlidae	Neoperla dashahena Du, 2005	2005	yes	China: Guizhou.
Perlidae	Neoperla latamaculata Du, 2005	2005	yes	China: Hubei, Shaanxi.
Perlidae	Neoperla taibaina Du, 2005	2005	yes	China: Hubei, Shaanxi.
Perlidae	Neoperla qinglingensis Du, 2005	2005	yes	China: Shaanxi.
Peltoperlidae	Cryptoperla dui Sivec, 2005	2005	yes	China: Sichuan, Yunnan.
Nemouridae	Amphinemura cestroidea Li & Yang, 2005	2005	yes	China: Sichuan.
Nemouridae	Amphinemura ovalis Li & Yang, 2005	2005	yes	China: Sichuan.
Nemouridae	Amphinemura elongata Li, Yang & Sivec, 2005	2005	yes	China: Zhejiang.
Leuctridae	Leuctra klapperichi Murányi, 2005	2005	yes	Iran.
Capniidae	Paracapnia leisteri Potikha & Zhiltzova, 2005	2005	yes	Russian Far East.
Scopuridae	Scopura gaya Jin & Bae, 2005	2005	yes	South Korea
Scopuridae	Scopura jiri Jin & Bae, 2005	2005	yes	South Korea
Scopuridae	Scopura scorea Jin & Bae, 2005	2005	yes	South Korea
Nemouridae	Indonemoura baishanzuensis Li & Yang, 2006	2006	yes	China: Fugian, Zhejiang.
Nemouridae	Nemoura perforata Li & Yang, 2006	2006	yes	China: Fujian, Guangxi.
Nemouridae	Nemoura guangdongensis Li & Yang, 2006	2006	yes	China: Guangdong, Guizhou.
Nemouridae	Indonemoura guangdongensis Li & Yang, 2006	2006	yes	China: Guangdong.
Nemouridae	Nemoura basispina Li & Yang, 2006	2006	yes	China: Guangdong.
Nemouridae	Nemoura floralis Li & Yang, 2006	2006	yes	China: Guangdong.
Nemouridae	Indonemoura yangi Li & Yang, 2006	2006	yes	China: Guangxi.
Nemouridae	Amphinemura leigong Wang & Du, 2006	2006	yes	China: Guizhou Province, Leigong Mt., Lianhuaping, 145-1620 m asl.
Nemouridae	Amphinemura cordiformis Li & Yang, 2006	2006	yes	China: Guizhou.
Nemouridae	Amphinemura guizhouensis Li & Yang, 2006	2006	yes	China: Guizhou.
Nemouridae	Amphinemura malleicapitata Li & Yang, 2006	2006	yes	China: Guizhou.
Nemouridae	Indonemoura trilongispina Du & Wang, 2006	2006	yes	China: Guizhou.
Nemouridae	Nemoura oculata Wang & Du, 2006	2006	yes	China: Guizhou.
Nemouridae	Nemoura sichuanensis Li & Yang, 2006	2006	yes	China: Sichuan.
Leuctridae	Rhopalopsole baishanzuensis Yang & Li, 2006	2006	yes	China: Zhejiang.
Perlidae	Kamimuria extremispina Du, 2006	2006	yes	Chinga: Guangxi, Guizhou, Jiangxi.
Perlidae	Kamimuria lyubaretzi Teslenko, 2006	2006	yes	Russia: Primorske Region
Nemouridae	Indonemoura scalprata (Li & Yang, 2007)	2007	yes	China: Fujian, Guangdong.
Nemouridae	Protonemura macrodactyla Du & Zhou, 2007	2007	yes	China: Gansu, Hebei, Ningxia (Inner Mongolia).
Nemouridae	Amphinemura ancistroidea Li & Yang, 2007	2007	yes	China: Guangdong, Guangxi.
Nemouridae	Amphinemura filarmia Li & Yang, 2007	2007	yes	China: Guangdong.
Perlidae	Kamimuria miaolingensis Du & Wang, 2007	2007	yes	China: Guizhou
Perlidae	Neoperla leigongshana Du & Wang, 2007	2007	yes	China: Guizhou.
Nemouridae	Nemoura atristrigata Li & Yang, 2007	2007	yes	China: Henan, Shaanxi.
Nemouridae	Nemoura meniscata Li & Yang, 2007	2007	yes	China: Henan, Shaanxi.
Nemouridae	Mesonemoura tritaenia Li & Yang, 2007	2007	yes	China: Henan.
Nemouridae	Mesonemoura membranosa Du & Zhou, 2007	2007	yes	China: Shaanxi.
Perlidae	Tyloperla bihypodroma Du, 2007	2007	yes	China: Shaanxi.
Nemouridae	Amphinemura biloba Du & Zhou, 2007	2007	yes	China: Sichuan.
Nemouridae	Amphinemura sclerotica Du & Zhou, 2007	2007	yes	China: Sichuan.
Nemouridae	Mesonemoura aberransterga Du & Zhou, 2007	2007	yes	China: Sichuan.
Peltoperlidae	Cryptoperla klapaleki Stark & Sivec, 2007	2007	yes	China: Taiwan.
Peltoperlidae	Cryptoperla uchidai Stark & Sivec, 2007	2007	yes	China: Taiwan.
Nemouridae	Mesonemoura nielamuensis Li & Yang, 2007	2007	yes	China: Tibet.
Nemouridae	Amphinemura tricintusidens Wang & Zhu, 2007	2007	yes	China: Xinjiang.
Nemouridae	Amphinemura auriculata Du & Wang, 2007	2007	yes	China: Yunnan.
Nemouridae	Amphinemura dispositspina Du & Wang, 2007	2007	yes	China: Yunnan.
Nemouridae	Amphinemura hamatmicroda Du & Wang, 2007	2007	yes	China: Yunnan.
Nemouridae	Amphinemura latifollicula Du & Wang, 2007	2007	yes	China: Yunnan.
Nemouridae	Amphinemura macrotubifera Du & Zhou, 2007	2007	yes	China: Yunnan.
Nemouridae	Amphinemura tubulata Du & Zhou, 2007	2007	yes	China: Yunnan.
Nemouridae	Protonemura bidigitata Du & Wang, 2007	2007	yes	China: Yunnan.
Styloperlidae	Cerconychia sapa Stark & Sivec, 2007	2007	yes	China: Yunnan. Vietnam.
Nemouridae	Amphinemura zhoui Li & Yang, 2008	2008	yes	China: Fujian, Zhejiang.
Perlidae	Kiotina bifurcata Stark & Sivec, 2008	2008	yes	China: Fujian.
Perlidae	Kiotina delicata Stark & Sivec, 2008	2008	yes	China: Fujian.
Nemouridae	Protonemura biintrans Li & Yang, 2008	2008	yes	China: Guangdong.
Nemouridae	Amphinemura hainana Li & Yang, 2008	2008	yes	China: Guangxi, Hainan, Nei Mongol (Inner Mongolia), Yunnan
Nemouridae	Amphinemura hamiornata Li & Yang, 2008	2008	yes	China: Guangxi.
Nemouridae	Indonemoura voluta Li & Yang, 2008	2008	yes	China: Guangxi.
Nemouridae	Nemoura mucronata Li & Yang, 2008	2008	yes	China: Hainan.
Nemouridae	Amphinemura mamillata Li & Yang, 2008	2008	yes	China: Henan, Ningxia.
Nemouridae	Indonemoura auriformis Li & Yang, 2008	2008	yes	China: Henan.
Leuctridae	Rhopalopsole hongpingana Sivec & Harper, 2008	2008	yes	China: Hubei.
Leuctridae	Rhopalopsole yangdingi Sivec & Harper, 2008	2008	yes	China: Jiangxi.
Leuctridae	Rhopalopsole emeishan Sivec & Harper, 2008	2008	yes	China: Shaanxi, Sichuan, Yunnan.
Leuctridae	Rhopalopsole horvati Sivec & Harper, 2008	2008	yes	China: Shaanxi, Sichuan.
Leuctridae	Rhopalopsole jianlingensis Sivec & Harper, 2008	2008	yes	China: Shaanxi.
Leuctridae	Rhopalopsole qinlinga Sivec & Harper, 2008	2008	yes	China: Shaanxi.
Nemouridae	Amphinemura ludinganus Li & Yang, 2008	2008	yes	China: Sichuan.
Nemouridae	Indonemoura nigrihamita nigrihamita Li & Yang, 2008	2008	yes	China: Sichuan.
Nemouridae	Indonemoura nigrihamita Li & Yang, 2008	2008	yes	China: Sichuan.
Nemouridae	Nemoura stellata Li & Yang, 2008	2008	yes	China: Sichuan.
Perlidae	Agnetina zwicki Stark & Sivec, 2008	2008	yes	China: Sichuan.
Perlidae	Sinacroneuria bicornuata Stark & Sivec, 2008	2008	yes	China: Sichuan.
Leuctridae	Rhopalopsole meilan Sivec & Harper, 2008	2008	yes	China: Taiwan.
Leuctridae	Rhopalopsole taiwanica Sivec & Shimizu, 2008	2008	yes	China: Taiwan.
Leuctridae	Rhopalopsole wulingensis Sivec & Shimizu, 2008	2008	yes	China: Taiwan.
Leuctridae	Rhopalopsole pseudodentata Sivec & Shimizu, 2008	2008	yes	China: Taiwan. Japan.
Nemouridae	Amphinemura pediformis Li & Yang, 2008	2008	yes	China: Tibet.
Nemouridae	Nemoura wangi Li & Yang, 2008	2008	yes	China: Xinjiang.
Nemouridae	Amphinemura pterygoidea Li & Yang, 2008	2008	yes	China: Xizang (Tibet).
Nemouridae	Nemoura mesospina Li & Yang, 2008	2008	yes	China: Xizang (Tibet).
Nemouridae	Amphinemura apiciglobosa Li & Yang, 2008	2008	yes	China: Yunnan.
Nemouridae	Amphinemura bihamata Li & Yang, 2008	2008	yes	China: Yunnan.
Nemouridae	Amphinemura ctenospina Li & Yang, 2008	2008	yes	China: Yunnan.
Nemouridae	Amphinemura flabellata Li & Yang, 2008	2008	yes	China: Yunnan.
Nemouridae	Amphinemura interrupta Li & Yang, 2008	2008	yes	China: Yunnan.
Nemouridae	Amphinemura nigritubulata Li & Yang, 2008	2008	yes	China: Yunnan.
Nemouridae	Indonemoura trichotoma Li & Yang, 2008	2008	yes	China: Yunnan.
Nemouridae	Nemoura concava Li & Yang, 2008	2008	yes	China: Yunnan.
Nemouridae	Nemoura junhuae Li & Yang, 2008	2008	yes	China: Yunnan.
Nemouridae	Nemoura rotundprojecta Du & Zhou, 2008	2008	yes	China: Yunnan.
Leuctridae	Rhopalopsole yunnana Sivec & Harper, 2008	2008	yes	China: Yunnan.
Leuctridae	Rhopalopsole duyuzhoui Sivec & Harper, 2008	2008	yes	China: Zhejiang.
Leuctridae	Rhopalopsole tianmuana Sivec & Harper, 2008	2008	yes	China: Zhejiang.
Leuctridae	Rhopalopsole pseudoshigae Sivec & Shimizu, 2008	2008	yes	Japan
Perlidae	Kamimuria zwicki Stark & Sivec, 2008	2008	yes	North Korea, South Korea.
Leuctridae	Rhopalopsole bifurcata Sivec & Shimizu, 2008	2008	yes	Japan
Leuctridae	Rhopalopsole bulbifera Sivec & Shimizu, 2008	2008	yes	Japan
Leuctridae	Rhopalopsole ebinokogen Sivec & Shimizu, 2008	2008	yes	Japan
Leuctridae	Rhopalopsole longiepiprocta Sivec & Shimizu, 2008	2008	yes	Japan: Okinawa.
Leuctridae	Rhopalopsole maruyamai Sivec & Shimizu, 2008	2008	yes	Japan
Leuctridae	Rhopalopsole shigae Sivec & Shimizu, 2008	2008	yes	Japan
Leuctridae	Rhopalopsole uchidai Sivec & Shimizu, 2008	2008	yes	Japan
Nemouridae	Sphaeronemoura songshana Li & Yang, 2009	2009	yes	China: Beijing.
Capniidae	Capnia qilianshana Li & Yang, 2009	2009	yes	China: Gansu.
Nemouridae	Indonemoura bilateralia Du & Wang, 2009	2009	yes	China: Hunan.
Nemouridae	Indonemoura tortuosa Wang & Du, 2009	2009	yes	China: Sichuan.
Chloroperlidae	Haploperla valentinae Stark & Sivec, 2009	2009	yes	China: Sichuan.
Chloroperlidae	Sweltsa wui Stark & Sivec, 2009	2009	yes	China: Sichuan.
Nemouridae	Mesonemoura yulongana Li & Yang, 2009	2009	yes	China: Yunnan.
Nemouridae	Indonemoura curvicornia Wang & Du, 2009	2009	yes	China: Zhejiang.
Leuctridae	Rhopalopsole fengyangshanensis Yang, Shi & Li, 2009	2009	yes	China: Zhejiang.
Nemouridae	Nemoura phasianusa Ham, 2009	2009	yes	South Korea.
Chloroperlidae	Alloperla tiunovae Teslenko, 2009	2009	yes	Russia Far East: Primorye
Perlidae	Oyamia cryptomeria Isobe & Uchida, 2009	2009	yes	Japan
Leuctridae	Rhopalopsole hainana Li & Yang, 2010	2010	yes	China: Hainan.
Leuctridae	Paraleuctra tianmushana Li & Yang, 2010	2010	yes	China: Henan, Zhejiang.
Leuctridae	Rhopalopsole lii Li, Li & Yang, 2010	2010	yes	China: Sichuan.
Leuctridae	Rhopalopsole yajunae Li & Yang, 2010	2010	yes	China: Zhejiang.
Leuctridae	Paraleuctra malaisei Zwick, 2010	2010	yes	Korea
Chloroperlidae	Kathroperla doma Stark, 2010	2010	yes	Republic of Korea.
Nemouridae	Amphinemura denstigris Zwick, 2010	2010	yes	South Korea.
Perlodidae	Megarcys teslenkonis Zwick, 2010	2010	yes	South Korea.
Nemouridae	Nemoura lazoensis Zwick, 2010	2010	yes	Russia Far East: Primorye
Nemouridae	Nemoura rugosa Zwick, 2010	2010	yes	South Korea.
Nemouridae	Nemoura tripotini Zwick, 2010	2010	yes	South Korea.
Leuctridae	Despaxia asiatica Zwick, 2010	2010	yes	South Korea.
Leuctridae	Rhopalopsole ningxiana Li & Yang, 2010	2010	yes	China: Ningxia (Inner Mongolia).
Chloroperlidae	Sweltsa zhiltzovae Zwick, 2010	2010	yes	South Korea.
Perlodidae	Perlodes kippenhani Stark, 2010	2010	yes	South Korea
Capniidae	Capnioneura bolkari Vinçon & Sivec, 2011	2011	yes	Caucasus, Turkey.
Perlidae	Neoperla henana Li, Wu & Zhang, 2011	2011	yes	China: Fujian, Henan.
Leuctridae	Rhopalopsole guangdongensis Li & Yang, 2011	2011	yes	China: Guangdong.
Leuctridae	Rhopalopsole ampulla Du & Qian, 2011	2011	yes	China: Guizhou.
Leuctridae	Rhopalopsole exiguspina Du & Qian, 2011	2011	yes	China: Guizhou.
Perlidae	Kamimuria grandispinata Du & Sun, 2011	2011	yes	China: Guizhou.
Perlidae	Neoperla yaoshana Li, Wang & Lu, 2011	2011	yes	China: Henan.
Chloroperlidae	Alloperla yangi Li & Wang, 2011	2011	yes	China: Liaoning.
Nemouridae	Amphinemura ningxiana Li & Yang, 2011	2011	yes	China: Ningxia (Inner Mongolia).
Leuctridae	Rhopalopsole longtana Li & Yang, 2011	2011	yes	China: Ningxia (Inner Mongolia).
Nemouridae	Amphinemura tianmushana Li & Yang, 2011	2011	yes	China: Zhejiang.
Nemouridae	Nemoura aquila Murányi, 2011	2011	yes	South Korea.
Capniidae	Capnioneura gouanerae Vinçon & Sivec, 2011	2011	yes	Turkey
Nemouridae	Nemoura jejudoensis Zwick & Baumann, 2011	2011	yes	South Korea.
Capniidae	Capnia yunnana Li & Yang, 2011	2011	yes	China: Yunnan.
Perlidae	Neoperla similiserecta Wang & Li, 2012	2012	yes	China: Fujian, Guangdong.
Perlidae	Neoperla flagellata Li & Murányi, 2012	2012	yes	China: Guangdong, Henan, Zhejiang.
Perlidae	Togoperla condyla Li & DeWalt, 2012	2012	yes	China: Guangxi, Zhejiang.
Perlidae	Kamimuria hainana Li, Wang & Yu, 2012	2012	yes	China: Hainan.
Perlidae	Kamimuria wangi Sun & Du, 2012	2012	yes	China: Henan, Shaanxi.
Nemouridae	Nemoura baiyunshana Li, Wang & Yang, 2012	2012	yes	China: Henan.
Perlidae	Kamimuria digyracantha Du & Sun, 2012	2012	yes	China: Henan.
Perlidae	Neoperla baotianmana Li & Wang, 2012	2012	yes	China: Henan.
Perlidae	Neoperla hubeiensis Li & Wang, 2012	2012	yes	China: Hubei.
Leuctridae	Rhopalopsole intonsa Qian & Du, 2012	2012	yes	China: Jiangxi.
Leuctridae	Rhopalopsole tricuspis Qian & Du, 2012	2012	yes	China: Shaanxi.
Leuctridae	Rhopalopsole wolong Li & Yang, 2012	2012	yes	China: Sichuan
Leuctridae	Paraleuctra cervicornis Du & Qian, 2012	2012	yes	China: Sichuan.
Leuctridae	Perlomyia angulata Sivec & Stark, 2012	2012	yes	China: Taiwan.
Leuctridae	Perlomyia excavata Sivec & Stark, 2012	2012	yes	China: Taiwan.
Nemouridae	Nemoura tridenticula Li, Wang & Yang, 2012	2012	yes	China: Yunnan.
Leuctridae	Rhopalopsole siculiformis Qian & Du, 2012	2012	yes	China: Yunnan.
Perlidae	Chinoperla mengmanensis Qian & Du, 2012	2012	yes	China: Yunnan.
Leuctridae	Rhopalopsole minutospina Li & Yang, 2012	2012	yes	China: Zhejiang
Leuctridae	Perlomyia ainu Sivec & Stark, 2012	2012	yes	Japan.
Leuctridae	Perlomyia honshu Sivec & Stark, 2012	2012	yes	Japan
Leuctridae	Perlomyia isobeae Sivec & Stark, 2012	2012	yes	Japan
Leuctridae	Perlomyia iwate Sivec & Stark, 2012	2012	yes	Japan
Leuctridae	Perlomyia kappa Sivec & Stark, 2012	2012	yes	Japan
Leuctridae	Perlomyia kersti Sivec & Stark, 2012	2012	yes	Japan
Leuctridae	Perlomyia sinuata Sivec & Stark, 2012	2012	yes	Japan
Leuctridae	Perlomyia taiwanensis Sivec & Stark, 2012	2012	yes	China: Taiwan.
Leuctridae	Rhopalopsole sinuacercia Sivec & Shimizu, 2012	2012	yes	Japan
Perlidae	Neoperla zhiltzovae Teslenko, 2012	2012	yes	Russia Far East: Primorye.
Perlodidae	Arcynopteryx angarensis Teslenko & Zhiltzova, 2012	2012	yes	Russia: Siberia, Irkutsk.
Perlidae	Neoperla xuansongae Li & Li, 2013	2013	yes	China: Fujian, Zhejiang.
Perlidae	Caroperla siveci Li & Wang, 2013	2013	yes	China: Fujian.
Perlidae	Neoperla brevistyla Li & Murányi, 2013	2013	yes	China: Fujian.
Perlidae	Neoperla similidella Li & Wang, 2013	2013	yes	China: Fujian.
Leuctridae	Paraleuctra qilianshana Li & Yang, 2013	2013	yes	China: Gansu.
Perlidae	Kamimuria guangxia Li & Wang, 2013	2013	yes	China: Guangxi.
Perlidae	Neoperla furcostyla Li & Qin, 2013	2013	yes	China: Guangxi.
Perlidae	Neoperla latispina Wang & Li, 2013	2013	yes	China: Guangxi.
Perlidae	Neoperla mesospina Li & Wang, 2013	2013	yes	China: Guangxi.
Perlidae	Neoperla mesostyla Li & Wang, 2013	2013	yes	China: Guangxi.
Leuctridae	Rhopalopsole curvispina Qian & Du, 2013	2013	yes	China: Guizhou.
Nemouridae	Nemoura taihangshana Wang, Li & Yang, 2013	2013	yes	China: Henan.
Perlidae	Kamimuria gressitti Stark & Sivec, 2013	2013	yes	China: Hubei.
Nemouridae	Amphinemura helanshana Li, Murányi & Yang, 2013	2013	yes	China: Inner Mongolia.
Chloroperlidae	Haploperla choui Li & Yao, 2013	2013	yes	China: Shaanxi.
Perlidae	Neoperla ignacsiveci Li & Li, 2013	2013	yes	China: Taiwan.
Leuctridae	Rhopalopsole triseriata Qian & Du, 2013	2013	yes	China: Sichuan.
Perlodidae	Perlodes thomasi Vinçon, Dia & Kovács, 2013	2013	yes	Lebanon
Perlidae	Neoperla tadpolata Li & Murányi, 2014	2014	yes	China: Guangxi.
Nemouridae	Amphinemura annulata Du & Ji, 2014	2014	yes	China: Guizhou, Shanxi, Shaanxi, Zhejiang.
Perlidae	Neoperla baisha Kong & Li, 2014	2014	yes	China: Hainan.
Perlidae	Neoperla bicurvata Kong & Li, 2014	2014	yes	China: Hainan.
Chloroperlidae	Sweltsa baiyunshana Li, Yang & Yao, 2014	2014	yes	China: Henan
Perlidae	Sinacroneuria dabieshana Li & Murányi, 2014	2014	yes	China: Henan, Hubei.
Nemouridae	Sphaeronemoura separata Li, Murányi & Yang, 2014	2014	yes	China: Henan.
Perlidae	Neoperla jigongshana Li & Li, 2014	2014	yes	China: Henan.
Perlidae	Neoperla nigromarginata Li & Zhang, 2014	2014	yes	China: Henan.
Perlidae	Neoperla similiflavescens Li & Zhang, 2014	2014	yes	China: Henan.
Leuctridae	Rhopalopsole memorabilis Qian & Du, 2014	2014	yes	China: Hubei.
Nemouridae	Amphinemura lingulata Du & Wang, 2014	2014	yes	China: Shaanxi, Sichuan.
Nemouridae	Amphinemura spinellosa Du & Ji, 2014	2014	yes	China: Shanxi, Shaanxi, Sichuan, Yunnan.
Nemouridae	Amphinemura digitata Ji & Du, 2014	2014	yes	China: Sichuan.
Nemouridae	Amphinemura gyracantha Ji & Du, 2014	2014	yes	China: Sichuan.
Nemouridae	Amphinemura qingchengshana Du & Ji, 2014	2014	yes	China: Sichuan.
Perlidae	Neoperla lihuae Li & Murányi, 2014	2014	yes	China: Yunnan.
Perlidae	Neoperla yanlii Li & Wang, 2014	2014	yes	China: Yunnan.
Perlidae	Neoperla yunnana Wang, Murányi & Li, 2014	2014	yes	China: Yunnan.
Leuctridae	Leuctra cedrus Vinçon, Dia & Sivec, 2014	2014	yes	Lebanon
Capniidae	Sinocapnia kuankuoshui Murányi, Li & Yang, 2015	2015	yes	China: Guizhou.
Perlodidae	Neowuia qinlinga (Li & Murányi, 2015)	2015	yes	China: Shaanxi.
Perlidae	Neoperla jiangsuensis Chen & Du, 2015	2015	yes	China: Shandong, Jiangsu.
Nemouridae	Mesonemoura sichuanensis Du & Ji, 2015	2015	yes	China: Sichuan, Tibet.
Chloroperlidae	Suwallia wolongshana Du & Chen, 2015	2015	yes	China: Sichuan.
Nemouridae	Mesonemoura dilatata Du & Ji, 2015	2015	yes	China: Tibet.
Nemouridae	Mesonemoura sinistracurva Du & Wang, 2015	2015	yes	China: Zhejiang.
Perlidae	Neoperla adamantea Murányi & Li, 2015	2015	yes	North Korea
Perlidae	Neoperla goguryeo Murányi & Li, 2015	2015	yes	North Korea.
Nemouridae	Amphinemura zwicki Teslenko, 2015	2015	yes	Russia: Primorsky Region.
Nemouridae	Nemoura khasanensis Teslenko, 2015	2015	yes	Russia: Primorsky Region.
Perlodidae	Megaperlodes tiunovi Teslenko, 2015	2015	yes	South Korea. Russia: Primorye.
Perlidae	Neoperla chebalinga Chen & Du, 2016	2016	yes	China: Guangdong.
Nemouridae	Sphaeronemoura asymmetria Li, Yang & Yang, 2016	2016	yes	China: Guizhou.
Nemouridae	Sphaeronemoura hainana Li, Yang & Yang, 2016	2016	yes	China: Hainan.
Perlidae	Neoperla furcomaculata Kong & Li, 2016	2016	yes	China: Hainan.
Perlidae	Neoperla minuta Du & Chen, 2016	2016	yes	China: Hainan.
Perlidae	Neoperla sexlobata Chen & Du, 2016	2016	yes	China: Hainan.
Perlidae	Neoperla wuzhishana Chen & Du, 2016	2016	yes	China: Hainan.
Perlidae	Phanoperla hainana Li & Qin, 2016	2016	yes	China: Hainan.
Capniidae	Mesocapnia daxingana Chen & Du, 2016	2016	yes	China: Inner Mongolia.
Capniidae	Capnia zijinshana Du & Chen, 2016	2016	yes	China: Jiangsu.
Chloroperlidae	Haploperla datongensis Chen & Du, 2016	2016	yes	China: Qinghai.
Chloroperlidae	Haploperla triangulata Chen & Du, 2016	2016	yes	China: Qinghai.
Nemouridae	Amphinemura apicilobata Li, Wang & Yang, 2016	2016	yes	China: Yunnan.
Nemouridae	Amphinemura bimaculata Li, Wang & Yang, 2016	2016	yes	China: Yunnan.
Perlidae	Neoperla pani Chen & Du, 2016	2016	yes	China: Zhejiang.
Nemouridae	Nemoura hikosan Shimizu, 2016	2016	yes	Japan
Chloroperlidae	Haploperla tuanjiena Du & Chen, 2016	2016	yes	China: Sichuan.
Nemouridae	Amphinemura yao Mo, Yang, Wang & Li, 2017	2017	yes	China: Guangxi.
Nemouridae	Indonemoura furcoloba Li & Yang, 2017	2017	yes	China: Guangxi.
Nemouridae	Indonemoura nigrihamita concava Li & Yao, 2017	2017	yes	China: Guangxi.
Leuctridae	Rhopalopsole cestroidea Li, Murányi & Gamboa, 2017	2017	yes	China: Guangxi.
Leuctridae	Rhopalopsole triangularis Li, Murányi & Yang, 2017	2017	yes	China: Guangxi.
Perlidae	Neoperla bicolor Yang, Zhang & Li, 2017	2017	yes	China: Guangxi.
Perlidae	Neoperla muranyi Yang, Zhang & Li, 2017	2017	yes	China: Guangxi.
Perlidae	Sinacroneuria obscura Li & Murányi, 2017	2017	yes	China: Guangxi.
Nemouridae	Mesonemoura trapezoidea Li, Cui & Yang, 2017	2017	yes	China: Guizhou.
Nemouridae	Mesonemoura zwicki Li, Cui & Yang, 2017	2017	yes	China: Guizhou.
Perlidae	Neoperla yingshana Chen & Du, 2017	2017	yes	China: Hubei.
Nemouridae	Nemoura fusiformis Chen & Du, 2017	2017	yes	China: Jiangsu.
Leuctridae	Rhopalopsole vespertilio Chen & Du, 2017	2017	yes	China: Jiangsu.
Nemouridae	Mesonemoura bispina Li, Cui & Yang, 2017	2017	yes	China: Qinghai.
Capniidae	Capnia xiei Chen & Du, 2017	2017	yes	China: Qinghai.
Chloroperlidae	Sweltsa hamula Chen & Du, 2017	2017	yes	China: Sichuan
Capniidae	Isocapnia anguis Chen & Du, 2017	2017	yes	China: Sichuan.
Perlidae	Neoperla caii Li, Wang & Wang, 2017	2017	yes	China: Sichuan.
Perlidae	Neoperla emeishana Li, Wang & Wang, 2017	2017	yes	China: Sichuan.
Peltoperlidae	Soliperla wanglanga Huo & Du, 2017	2017	yes	China: Sichuan.
Nemouridae	Amphinemura chayuensis Li, Wang & Yang, 2017	2017	yes	China: Tibet.
Nemouridae	Amphinemura hexalobata Li, Wang & Yang, 2017	2017	yes	China: Tibet.
Capniidae	Isocapnia apicispina Chen & Du, 2017	2017	yes	China: Xinjiang.
Chloroperlidae	Sweltsa tibetensis Li, Pan & Liu, 2017	2017	yes	China: Xizang (Tibet).
Nemouridae	Indonemoura curvispina Li, Wu & Yang, 2017	2017	yes	China: Yunnan.
Nemouridae	Indonemoura spirocornua Li, Wu & Yang, 2017	2017	yes	China: Yunnan.
Capniidae	Capnia oblata Chen & Du, 2017	2017	yes	China: Yunnan.
Leuctridae	Rhopalopsole brevidigitata Qian & Du, 2017	2017	yes	China: Yunnan.
Leuctridae	Rhopalopsole faciursina Qian & Du, 2017	2017	yes	China: Yunnan.
Capniidae	Capnia trispinosa Chen & Du, 2017	2017	yes	China; Xianjiang.
Perlidae	Sinacroneuria acuticornis Uchida, 2017	2017	yes	Japan
Perlodidae	Isoperla chereshnevi Teslenko, 2017	2017	yes	Russian Far East
Leuctridae	Paraleuctra baei Murányi & Hwang, 2017	2017	yes	South Korea
Leuctridae	Perlomyia koreana Murányi & Hwang, 2017	2017	yes	South Korea
Leuctridae	Perlomyia lamellata Murányi & Hwang, 2017	2017	yes	South Korea
Leuctridae	Leuctra kazanciae Murányi & Vinçon, 2017	2017	yes	Turkey.
Leuctridae	Paraleuctra paramalaisei Murányi & Hwang, 2017	2017	yes	South Korea
Leuctridae	Rhopalopsole brevicula Mo, Wang, Yang & Li, 2018	2018	yes	China: Guangxi.
Nemouridae	Amphinemura dicroidea Li, Dong & Yang, 2018	2018	yes	China: Shaanxi
Nemouridae	Amphinemura longihamita Li, Dong & Yang, 2018	2018	yes	China: Shaanxi
Nemouridae	Amphinemura microhamita Li, Dong & Yang, 2018	2018	yes	China: Shaanxi
Perlidae	Kamimuria shaanxinensis Li & Mo, 2018	2018	yes	China: Shaanxi
Perlidae	Kamimuria yangxiana Li & Mo, 2018	2018	yes	China: Shaanxi
Nemouridae	Amphinemura albicauda Li, Mo, Yang & Murányi, 2018	2018	yes	China: Shaanxi.
Nemouridae	Amphinemura dingoidea Li, Mo, Yang & Murányi, 2018	2018	yes	China: Shaanxi.
Peltoperlidae	Cryptoperla nangonshana Huo & Du, 2018	2018	yes	China: Shaanxi.
Chloroperlidae	Sweltsa brevihamula Dong, Cui & Li, 2018	2018	yes	China: Sichuan
Nemouridae	Nemoura latilongispina Qian, Xiao, Chen & Du, 2018	2018	yes	China: Yunnan.
Leuctridae	Rhopalopsole jizushana Mo, Wang, Yang & Li, 2018	2018	yes	China: Yunnan.
Peltoperlidae	Cryptoperla dactylina Du, 2018	2018	yes	China: Yunnan.
Nemouridae	Nemoura sefuriensis Hanada, 2018	2018	yes	Japan: Kyushu.
Nemouridae	Nemoura sirotskii Teslenko, 2018	2018	yes	Russia Far East: Amur.
Capniidae	Capnia mitsuseana Hanada, 2018	2018	yes	Japan
Taeniopterygidae	Kyphopteryx coniformis Chen & Du, 2019	2019	yes	China: Yunnan.
Taeniopterygidae	Kyphopteryx yangi Du & Chen, 2019	2019	yes	China: Yunnan.

## Sheet: Tropical Asia
Family	Species	Year	Described in	Distribution
Perlidae	Togoperla canilimbata (Enderlein, 1909)	1909	No	China: Guangdong, Guangxi, Guizhou. Vietnam.
Perlidae	Agnetina chrysodes (Navás, 1919)	1919	No	China: Vietnam.
Perlidae	Togoperla perpicta Klapálek, 1921	1921	no	China: Fujian, Hong Kong, Zhejiang. Vietnam.
Nemouridae	Mesonemoura vaillanti (Navás, 1922)	1922	No	Afghanistan. China: Gansu, Qinghai. India: Himachal Pradesh. Pakistan. Tajikistan.
Perlidae	Neoperla cavaleriei (Navás, 1922)	1922	No	China: Guangdong, Guangxi, Guizhou, Henan, Hubei, Taiwan, Yunnan. Thailand. Vietnam.
Capniidae	Eucapnopsis stigmatica stigmatica Okamoto, 1922	1922	No	China: Xinjiang. East Himalaya, Japan.
Capniidae	Eucapnopsis stigmatica Okamoto, 1922	1922	No	China: Xinjiang. Eastern Himalayas. Japan. Korea.
Perlidae	Togoperla fortunati (Navás, 1926)	1926	No	China: Fujian, Guizhou, Sichuan. Vietnam.
Perlidae	Neoperla quadrata Wu & Claassen, 1934	1934	No	China: Shaanxi, Sichuan. India. North Korea. South Korea.
Perlidae	Neoperla microtumida Wu & Claassen, 1934	1934	No	China: Szechuan. Thailand.
Perlodidae	Filchneria kuenluensis (Šámal, 1935)	1935	No	China: Xinjiang. West Himalaya.
Taeniopterygidae	Mesyatsia karakorum (Šámal, 1935)	1935	No	China: Xizang (Tibet). India. Nepal. Pakistan.
Perlidae	Neoperla lushana Wu, 1935	1935	No	China: Zhejiang. India: West Bengal.
Nemouridae	Nemoura spinosa Wu, 1939	1939	No	China: Guizhou, Shaanxi, Yunnan. India: Mizoram
Perlidae	Kamimuria liui (Wu, 1940)	1940	No	China: Shaanxi, Sichuan, Yunnan. Nepal.
Taeniopterygidae	Kyphopteryx dorsalis Kimmins, 1947	1947	No	China: Xizang (Tibet). India: Sikkim.
Perlidae	Neoperla banksi (Illies, 1966)	1966	No	China: Guangdong. Thailand.
Perlidae	Neoperla luteola (Burmeister, 1839)	1839	Yes	Java
Perlidae	Neoperla caligata (Burmeister, 1839)	1839	Yes	Java. Sumatra.
Perlidae	Perla duvaucelii Pictet, 1841	1841	Yes	India
Perlidae	Brahmana suffusa (Walker, 1852)	1852	Yes	Nepal
Perlidae	Neoperla angulata (Walker, 1852)	1852	Yes	Sri Lanka.
Perlidae	Phanoperla testacea (Hagen, 1858)	1858	Yes	India: Tamil Nadu. Sri Lanka: Badulla, Kandy, Nuwara Eliya.
Perlidae	Phanoperla limosa (Hagen, 1858)	1858	Yes	Sri Lanka
Perlidae	Neoperla pilosella Klapálek, 1905	1905	Yes	Java
Perlidae	Neoperla borneensis (Enderlein, 1909)	1909	Yes	Borneo
Perlidae	Neoperla naviculata naviculata Klapálek, 1909	1909	Yes	Borneo
Perlidae	Neoperla variegata Klapálek, 1909	1909	Yes	Borneo
Perlidae	Neoperla furcifera Klapálek, 1909	1909	Yes	Borneo. Malaysia.
Perlidae	Neoperla indica Needham, 1909	1909	Yes	India.
Nemouridae	Nemoura indica (Needham, 1909)	1909	Yes	India: Assam
Perlidae	Brahmana benigna (Needham, 1909)	1909	Yes	India: Sikkim.
Perlidae	Kamimuria sikkimensis (Enderlein, 1909)	1909	Yes	India
Perlidae	Phanoperla minutissima (Enderlein, 1909)	1909	Yes	Indonesia: Sumatra.
Perlidae	Neoperla aeripennis (Enderlein, 1909)	1909	Yes	Java
Perlidae	Perla cymbele Needham, 1909	1909	Yes	Nepal
Perlidae	Hemacroneuria violacea Enderlein, 1909	1909	Yes	Vietnam
Perlidae	Neoperla sumatrana (Enderlein, 1909)	1909	Yes	Sumatra
Perlidae	Neoperla dolichocephala Klapálek, 1909	1909	Yes	Sumatra.
Perlidae	Acroneuria nobilitata Enderlein, 1909	1909	Yes	Vietnam.
Perlidae	Perla ione Needham, 1909	1909	Yes	West Himalaya
Perlidae	Etrocorema nigrogeniculatum (Enderlein, 1909)	1909	Yes	Borneo, Malaya, Sumatra, Thailand
Perlidae	Neoperla naviculata Klapálek, 1909	1909	Yes	Borneo, Java
Perlidae	Tetropina fulgescens (Enderlein, 1909)	1909	Yes	Borneo
Peltoperlidae	Cryptoperla torva Needham, 1909	1909	Yes	West Himalaya
Perlidae	Phanoperla flaveola (Klapálek, 1910)	1910	Yes	Borneo, Java, Philippines.
Perlidae	Neoperla jacobsoni Klapálek, 1910	1910	Yes	Java
Perlidae	Neoperla fallax Klapálek, 1910	1910	Yes	Malaysia. Thailand. Vietnam.
Nemouridae	Indonemoura jacobsoni (Klapálek, 1912)	1912	Yes	Bali. China: Hainan. Java. Malaysia. Sumatra.
Perlidae	Kamimuria similis Klapálek, 1912	1912	Yes	China: Yunnan. Vietnam
Perlidae	Agnetina circumscripta (Klapálek, 1912)	1912	Yes	Vietnam.
Perlidae	Agnetina praeusta (Klapálek, 1912)	1912	Yes	Vietnam.
Perlidae	Kamimuria atricornis Klapálek, 1912	1912	Yes	East Himalaya
Perlidae	Kamimuria kelantonica Klapálek, 1912	1912	Yes	Malaya
Perlidae	Neoperla obliqua Banks, 1913	1913	Yes	Philippines
Perlidae	Neoperla recta Banks, 1913	1913	Yes	Philippines
Perlidae	Chinoperla nigriceps (Banks, 1914)	1914	Yes	India: Karnataka
Perlidae	Perla xenocia Banks, 1914	1914	Yes	India: Sikkim.
Perlidae	Brahmana microphthalma Klapálek, 1916	1916	Yes	India: Meghalaya.
Perlidae	Brahmana chrysostoma Klapálek, 1916	1916	Yes	India: West Bengal.
Perlidae	Nirvania pertristis Klapálek, 1916	1916	Yes	Vietnam
Perlidae	Flavoperla needhami (Klapálek, 1916)	1916	Yes	West Himalaya
Perlidae	Neoperla ramosa (Navás, 1919)	1919	Yes	Vietnam
Leuctridae	Rhopalopsole malayana (Banks, 1920)	1920	Yes	Philippines
Nemouridae	Nemoura remota Banks, 1920	1920	Yes	Malaya
Perlidae	Kamimuria anamensis (Banks, 1920)	1920	Yes	Vietnam
Perlidae	Perla carletoni Banks, 1920	1920	Yes	India
Perlidae	Perla nirvana Banks, 1920	1920	Yes	India
Perlidae	Tetropina kraepelini (Klapálek, 1921)	1921	Yes	Malaysia
Perlidae	Neoperla tenuispina Klapálek, 1921	1921	Yes	Sumatra
Perlidae	Phanoperla pumilio (Klapálek, 1921)	1921	Yes	Borneo
Perlidae	Phanoperla bakeri (Banks, 1924)	1924	Yes	Borneo, Philippines.
Peltoperlidae	Peltoperlopsis mindanensis (Banks, 1924)	1924	Yes	Philippines
Perlidae	Neoperla hermosa Banks, 1924	1924	Yes	Philippines
Perlidae	Neoperla oculata Banks, 1924	1924	Yes	Philippines
Perlidae	Neoperla atropennis Banks, 1924	1924	Yes	Philippines
Perlidae	Phanoperla maindroni (Navás, 1926)	1926	Yes	India: Tamil Nadu.
Nemouridae	Amphinemura mirabilis mirabilis (Martynov, 1928)	1928	Yes	Afghanistan. Armenia. Caucasus. Central Europe. China: Xinjiang. Iran. Pakistan. Sweden. Turkey
Nemouridae	Amphinemura mirabilis (Martynov, 1928)	1928	Yes	Afghanistan. China: Xinjiang. East Aegean Is. Europe: Sweden. Iran, Turkey, Caucasus.
Perlidae	Neoperla harina Navás, 1929	1929	Yes	Borneo
Nemouridae	Amphinemura sumatrensis (Navás, 1930)	1930	Yes	Indonesia.
Perlidae	Neoperla melanocephala Navás, 1931	1931	Yes	Myanmar
Peltoperlidae	Peltoperlopsis concolor (Banks, 1931)	1931	Yes	Malaysia
Perlidae	Chinoperla fascipennis (Banks, 1931)	1931	Yes	Thailand
Perlidae	Neoperla simplicior Navás, 1932	1932	Yes	Sumatra
Perlidae	Neoperla hoabinhica Navás, 1932	1932	Yes	Vietnam
Perlidae	Phanoperla fuscipennis (Navás, 1932)	1932	Yes	Vietnam
Perlidae	Togoperla poilanina (Navás, 1934)	1934	Yes	Vietnam
Capniidae	Capnia storkani Šámal, 1935	1935	Yes	Pakistan
Nemouridae	Amphinemura handschini (Geijskes, 1937)	1937	Yes	Java. Sumatra. Vietnam.
Perlidae	Neoperla pallescens Banks, 1937	1937	Yes	Philippines
Perlidae	Neoperla pallicornis Banks, 1937	1937	Yes	Philippines
Peltoperlidae	Cryptoperla fraterna (Banks, 1938)	1938	Yes	Malaysia
Perlidae	Neoperla parva Banks, 1939	1939	Yes	Borneo
Perlidae	Phanoperla anomala (Banks, 1939)	1939	Yes	Borneo.
Perlidae	Neoperla moesta Banks, 1939	1939	Yes	India: Karnataka, Kerala, Tamil Nadu.
Perlidae	Phanoperla nervosa Banks, 1939	1939	Yes	Borneo
Nemouridae	Indonemoura indica (Kimmins, 1947)	1947	Yes	Assam, India.
Nemouridae	Amphinemura luteipes Kimmins, 1947	1947	Yes	India: West Bengal, Assam, Meghalaya, Arunachal, Pradesh, Manipur, Nepal
Nemouridae	Mesonemoura filigera (Kimmins, 1947)	1947	Yes	India: West Bengal; Nepal
Capniidae	Capnia hingstoni Kimmins, 1947	1947	Yes	East Himalaya
Capniidae	Capnia montana Kimmins, 1947	1947	Yes	East Himalaya
Nemouridae	Amphinemura renata Kimmins, 1950	1950	Yes	Assam; India: Arunachal Pradesh
Nemouridae	Mesonemoura falcata (Kimmins, 1950)	1950	Yes	Assam; India: Arunachal Pradesh
Nemouridae	Mesonemoura mishmica (Kimmins, 1950)	1950	Yes	Assam; India: Arunachal Pradesh
Nemouridae	Nemoura bituberculata Kimmins, 1950	1950	Yes	Assam; India: Arunachal Pradesh
Nemouridae	Protonemura scutigera Kimmins, 1950	1950	Yes	Assam; India: Arunachal Pradesh
Nemouridae	Indonemoura mclachlani (Kimmins, 1950)	1950	Yes	Assam; India: Meghalaya
Nemouridae	Indonemoura quadridentata (Kimmins, 1950)	1950	Yes	Assam; India: Meghalaya, Manipur
Perlidae	Neoperla nitida Kimmins, 1950	1950	Yes	India: Karnataka, Kerala, Tamil Nadu.
Nemouridae	Amphinemura nubila Kimmins, 1950	1950	Yes	India: Tamil Nadu
Perlidae	Neoperla venosa Kimmins, 1950	1950	Yes	India: Tamil Nadu.
Perlidae	Neoperla primitiva Geijskes, 1952	1952	Yes	India: Tamil Nadu. Suamtra.
Nemouridae	Amphinemura thienemanni (Geijskes, 1952)	1952	Yes	Java.
Perlidae	Neoperla primitiva primitiva Geijskes, 1952	1952	Yes	Sumatra
Perlidae	Chinoperla reducta (Geijskes, 1952)	1952	Yes	Sumatra
Nemouridae	Illiesonemoura ampula (Jewett, 1958)	1958	Yes	India: Himachal Pradesh
Nemouridae	Illiesonemoura punctata (Jewett, 1958)	1958	Yes	India: Himachal Pradesh
Nemouridae	Illiesonemoura punjabensis (Jewett, 1958)	1958	Yes	India: Himachal Pradesh
Nemouridae	Nemoura rahlae Jewett, 1958	1958	Yes	India: Himachal Pradesh
Nemouridae	Amphinemura tricantha (Jewett, 1958)	1958	Yes	India: Himachal Pradesh, Jammu, Kashmir; Pakistan
Nemouridae	Illiesonemoura cordata (Jewett, 1958)	1958	Yes	India: Himachal Pradesh; Nepal
Leuctridae	Rhopalopsole magnicerca (Jewett, 1958)	1958	Yes	India: Punjab, Assam. Nepal; Bhutan
Perlodidae	Filchneria amabilis (Jewett, 1958)	1958	Yes	West Himalayas
Leuctridae	Rhopalopsole palawana (Jewett, 1958)	1958	Yes	Philippines
Chloroperlidae	Xanthoperla kishanganga (Aubert, 1959)	1959	Yes	Afganistan, Pakistan.
Nemouridae	Mesonemoura skardui (Aubert, 1959)	1959	Yes	Afghanistan; India: Himachal Pradesh, Jammu, Kashmir; Pakistan
Nemouridae	Illiesonemoura lilami (Aubert, 1959)	1959	Yes	India: Jammu, Kashmir; Pakistan
Nemouridae	Illiesonemoura polystigma (Aubert, 1959)	1959	Yes	India: Jammu, Kashmir; Pakistan
Nemouridae	Illiesonemoura atripes (Aubert, 1959)	1959	Yes	Pakistan
Nemouridae	Illiesonemoura battakundi (Aubert, 1959)	1959	Yes	Pakistan
Nemouridae	Illiesonemoura besali (Aubert, 1959)	1959	Yes	Pakistan
Nemouridae	Illiesonemoura maluksari (Aubert, 1959)	1959	Yes	Pakistan
Nemouridae	Illiesonemoura pakistani (Aubert, 1959)	1959	Yes	Pakistan
Perlodidae	Zhiltzovaia cachemirica (Aubert, 1959)	1959	Yes	Pakistan
Capniidae	Eucapnopsis stigmatica transversa Aubert, 1959	1959	Yes	Pakistan
Perlidae	Neoperla schmidi Aubert, 1959	1959	Yes	Nepal, Pakistan
Capniidae	Capnia bifida Jewett, 1960	1960	Yes	India.
Capniidae	Capnia gibbera Jewett, 1960	1960	Yes	India.
Nemouridae	Nemoura lahkipuri Aubert, 1967	1967	Yes	Assam
Nemouridae	Amphinemura moshingi Aubert, 1967	1967	Yes	Assam. East Himalaya. India: Arunachal Pradesh
Nemouridae	Amphinemura amatulai Aubert, 1967	1967	Yes	Assam. India.
Nemouridae	Amphinemura lithami Aubert, 1967	1967	Yes	Assam. India: Manipur
Nemouridae	Amphinemura manipurensis Aubert, 1967	1967	Yes	India: Assam, Meghalaya, Manipur.
Nemouridae	Indonemoura assami (Aubert, 1967)	1967	Yes	Bhutan. China: Xizang (Tibet). India: Arunachal Pradesh, Assam, Meghalaya, West Bengal. Nepal.
Nemouridae	Amphinemura bilolai Aubert, 1967	1967	Yes	Assam; India: Arunachal Pradesh
Nemouridae	Amphinemura bomdilai Aubert, 1967	1967	Yes	Assam; India: Arunachal Pradesh
Nemouridae	Mesonemoura brachyfiligera (Aubert, 1967)	1967	Yes	Assam; India: Arunachal Pradesh
Nemouridae	Nemoura bokhari Aubert, 1967	1967	Yes	Assam; India: Arunachal Pradesh
Nemouridae	Indonemoura shergaoni (Aubert, 1967)	1967	Yes	Bhutan. China: Xizang (Tibet). India: Arunachal Pradesh, Assam, West Bengal.
Nemouridae	Mesonemoura metafiligera (Aubert, 1967)	1967	Yes	Bhutan; India: Arunachal Pradesh, Assam.
Nemouridae	Amphinemura rahungi Aubert, 1967	1967	Yes	Bhutan. India: Assam, West Bengal, Meghalaya, Arunachal Pradesh, Manipur. Nepal
Nemouridae	Amphinemura pseudoluteipes Aubert, 1967	1967	Yes	India: Arunachal Pradesh, Assam, East Himalaya.
Nemouridae	Amphinemura talungdzongi Aubert, 1967	1967	Yes	India: Arunachal Pradesh, Assam, East Himalaya.
Nemouridae	Indonemoura dirangdzongi (Aubert, 1967)	1967	Yes	India: Arunachal Pradesh, Assam, East Himalaya.
Nemouridae	Indonemoura gigaoni (Aubert, 1967)	1967	Yes	India: Arunachal Pradesh, Assam, East Himalaya.
Nemouridae	Indonemoura kamengi (Aubert, 1967)	1967	Yes	India: Arunachal Pradesh, Assam, East Himalaya.
Nemouridae	Sphaeronemoura paraproctalis (Aubert, 1967)	1967	Yes	India: Arunachal Pradesh, Assam, Meghalaya; Nepal
Nemouridae	Indonemoura nahkui (Aubert, 1967)	1967	Yes	India: Arunachal Pradesh, Assam.
Nemouridae	Indonemoura nyukmadongi (Aubert, 1967)	1967	Yes	India: Arunachal Pradesh, Assam.
Nemouridae	Indonemoura sangtii (Aubert, 1967)	1967	Yes	India: Arunachal Pradesh, Assam.
Nemouridae	Mesonemoura parafiligera (Aubert, 1967)	1967	Yes	India: Arunachal Pradesh, Assam.
Nemouridae	Nemoura chugi Aubert, 1967	1967	Yes	India: Arunachal Pradesh, Assam.
Nemouridae	Nemoura kuhleni Aubert, 1967	1967	Yes	India: Assam, Manipur
Nemouridae	Indonemoura manipuri (Aubert, 1967)	1967	Yes	India: Assam, Manipur.
Nemouridae	Mesonemoura pseudofiligera (Aubert, 1967)	1967	Yes	India: Assam, Manipur.
Nemouridae	Nemoura chattriki Aubert, 1967	1967	Yes	India: Assam, Manipur.
Nemouridae	Nemoura khasii Aubert, 1967	1967	Yes	India: Assam, Meghalaya
Nemouridae	Nemoura mawlangi Aubert, 1967	1967	Yes	India: Assam, Meghalaya
Nemouridae	Nemoura serrarimi Aubert, 1967	1967	Yes	India: Assam, Meghalaya
Nemouridae	Amphinemura nongrimi Aubert, 1967	1967	Yes	India: Assam, Meghalaya, Manipur
Nemouridae	Amphinemura cherrapunjii (Aubert, 1967)	1967	Yes	India: Meghalaya
Nemouridae	Amphinemura paraluteipes Aubert, 1967	1967	Yes	India: Mghalaya, Arunachal, Manipur; Assam; Nepal
Chloroperlidae	Plesioperla assamensis Zwick, 1967	1967	Yes	India: Assam
Perlidae	Phanoperla peniculus Kawai, 1968	1968	Yes	India: Karnataka, Maharashtra, Tamil Nadu. Thailand.
Capniidae	Capnia femina Kawai, 1968	1968	Yes	Nepal
Peltoperlidae	Cryptoperla bisaeta (Kawai, 1968)	1968	Yes	Thailand
Nemouridae	Amphinemura minuta Kawai, 1969	1969	Yes	Borneo.
Perlodidae	Filchneria shobhaae (Singh & Ghosh, 1969)	1969	Yes	India
Capniidae	Capnia longicauda Zhiltzova, 1969	1969	Yes	Kyrgyzstan. Nepal.
Leuctridae	Rhopalopsole femina Kawai, 1969	1969	Yes	Philippines
Nemouridae	Protonemura filigera Kawai, 1969	1969	Yes	Thailand.
Nemouridae	Amphinemura gressitti Kawai, 1969	1969	Yes	Vietnam.
Chloroperlidae	Sweltsa assam Zwick, 1971	1971	Yes	India: Assam
Perlidae	Neoperla aliqua Zwick, 1973	1973	Yes	Sumatra
Perlidae	Neoperla primitiva inutilis Zwick, 1973	1973	Yes	Sumatra.
Nemouridae	Indonemoura adunca (Harper, 1974)	1974	Yes	India: West Bengal; Nepal
Nemouridae	Indonemoura mira (Harper, 1974)	1974	Yes	Nepal
Nemouridae	Mesonemoura funicula (Harper, 1974)	1974	Yes	Nepal
Nemouridae	Mesonemoura mastigophora (Harper, 1974)	1974	Yes	Nepal
Perlidae	Neoperla hamata Jewett, 1975	1975	Yes	India: Assam, Meghalaya. Malaysia. Vietnam.
Nemouridae	Nemoura unicornis Jewett, 1975	1975	Yes	India: Himachal Pradesh; Nepal
Perlidae	Phanoperla sertispina Jewett, 1975	1975	Yes	India: Tamil Nadu. Thailand.
Leuctridae	Rhopalopsole bicornuta Jewett, 1975	1975	Yes	Malaysia
Leuctridae	Rhopalopsole bakeri Jewett, 1975	1975	Yes	Malaysia
Nemouridae	Amphinemura laguncula Harper, 1975	1975	Yes	Nepal
Nemouridae	Amphinemura nepalensis Harper, 1975	1975	Yes	Nepal
Nemouridae	Illiesonemoura falcifera (Harper, 1975)	1975	Yes	Nepal
Nemouridae	Illiesonemoura gosainkundensis (Harper, 1975)	1975	Yes	Nepal
Nemouridae	Illiesonemoura verrucosa (Harper, 1975)	1975	Yes	Nepal
Capniidae	Capnia triangulipennis Jewett, 1975	1975	Yes	Nepal
Perlidae	Phanoperla ceylonica Kawai, 1975	1975	Yes	Sri Lanka
Perlidae	Phanoperla nuwara Kawai, 1975	1975	Yes	Sri Lanka
Perlidae	Neoperla triangulata Kawai, 1975	1975	Yes	Sri Lanka
Perlidae	Kamimuria crocea Harper, 1976	1976	Yes	Nepal
Perlidae	Kamimuria himalayana Harper, 1976	1976	Yes	Nepal
Perlidae	Kamimuria senticosa Harper, 1976	1976	Yes	Nepal
Perlidae	Acroneuria personata Harper, 1976	1976	Yes	Nepal
Nemouridae	Amphinemura bella Zwick, 1977	1977	Yes	Bhutan
Nemouridae	Amphinemura dentata Zwick, 1977	1977	Yes	Bhutan
Nemouridae	Amphinemura exigua Zwick, 1977	1977	Yes	Bhutan
Nemouridae	Amphinemura fusca Zwick, 1977	1977	Yes	Bhutan
Nemouridae	Amphinemura fuscipes Zwick, 1977	1977	Yes	Bhutan
Nemouridae	Amphinemura lurida Zwick, 1977	1977	Yes	Bhutan
Nemouridae	Amphinemura simplex Zwick, 1977	1977	Yes	Bhutan
Nemouridae	Indonemoura geminus Zwick, 1977	1977	Yes	Bhutan
Nemouridae	Indonemoura rubrifasciata Zwick, 1977	1977	Yes	Bhutan
Nemouridae	Nemoura abscissa Zwick, 1977	1977	Yes	Bhutan
Leuctridae	Rhopalopsole gladifera Zwick, 1977	1977	Yes	Bhutan
Chloroperlidae	Haploperla longicauda Zwick, 1977	1977	Yes	Bhutan
Perlidae	Kamimuria lutulentia Zwick, 1977	1977	Yes	Bhutan
Perlidae	Acroneuria distinguenda Zwick, 1977	1977	Yes	Bhutan
Perlidae	Phanoperla himalayana Zwick, 1977	1977	Yes	Bhutan. India: Assam, West Bengal. Nepal.
Perlidae	Neoperla montivaga Zwick, 1977	1977	Yes	Bhutan. India: West Bengal.
Nemouridae	Amphinemura nigrifrons Zwick, 1977	1977	Yes	Bhutan; India: West Bengal
Nemouridae	Amphinemura pulchra Zwick, 1977	1977	Yes	Bhutan; India: West Bengal
Nemouridae	Nemoura auberti Zwick, 1977	1977	Yes	India: Assam, Manipur
Perlidae	Neoperla katmanduana Harper, 1977	1977	Yes	India: Assam, Meghalaya, West Bengal.
Leuctridae	Paraleuctra tetraedra Harper, 1977	1977	Yes	Nepal
Leuctridae	Rhopalopsole aculeata Harper, 1977	1977	Yes	India: Assam. Nepal.
Taeniopterygidae	Mesyatsia nigra Zwick, 1980	1980	Yes	Bhutan
Perlidae	Neoperla asperipenis Zwick, 1980	1980	Yes	India: Assam, Kerala, Meghalaya, Orissa.
Nemouridae	Nemoura triangulifera Zwick, 1980	1980	Yes	India: Himachal Pradesh; Nepal
Nemouridae	Indonemoura loebli Zwick, 1980	1980	Yes	India: Meghalaya
Nemouridae	Nemoura brevicauda Zwick, 1980	1980	Yes	India: Meghalaya; Nepal
Perlidae	Neoperla tortipenis Zwick, 1980	1980	Yes	India: Uttaranchal. Nepal. East Himalya, West Himalya.
Nemouridae	Nemoura magnicauda Zwick, 1980	1980	Yes	India: West Bengal
Perlidae	Neoperla perspicillata Zwick, 1980	1980	Yes	India: West Bengal.
Chloroperlidae	Xanthoperla acuta Zwick, 1980	1980	Yes	East Himalaya, Pakistan, West Himalaya.
Nemouridae	Amphinemura martensi Zwick, 1980	1980	Yes	Nepal
Nemouridae	Amphinemura stangeli Sivec, 1980	1980	Yes	Nepal
Nemouridae	Amphinemura wittmeri Zwick, 1980	1980	Yes	Nepal
Nemouridae	Indonemoura langtangi Sivec, 1980	1980	Yes	Nepal
Nemouridae	Nemoura nepalensis Zwick, 1980	1980	Yes	Nepal
Nemouridae	Nemoura tamangi Sivec, 1980	1980	Yes	Nepal
Peltoperlidae	Cryptoperla pentagonalis Zwick & Sivec, 1980	1980	Yes	Nepal
Nemouridae	Amphinemura elegans Zwick, 1980	1980	Yes	West Bengal
Perlidae	Neoperla harperi Zwick, 1980	1980	Yes	East Himalaya
Perlidae	Neoperla inexspectata Zwick, 1980	1980	Yes	Sri Lanka
Perlidae	Neoperla siveci Zwick, 1980	1980	Yes	East Himalaya
Perlodidae	Neofilchneria erberi Zwick, 1980	1980	Yes	East Himalaya
Perlidae	Neoperla ochracea Zwick, 1981	1981	Yes	India: Karnataka, Kerala, Tamil Nadu.
Perlidae	Neoperla obscura Zwick, 1981	1981	Yes	India: Kerala, Tamil Nadu.
Perlidae	Neoperla schmidiana Zwick, 1981	1981	Yes	India: Kerala.
Perlidae	Paragnetina ledoensis Stark & Szczytko, 1981	1981	Yes	Myanmar
Nemouridae	Amphinemura albifasciata Sivec, 1981	1981	Yes	Nepal
Nemouridae	Amphinemura lebezi Sivec, 1981	1981	Yes	Nepal
Perlidae	Phanoperla maculata Zwick, 1982	1982	Yes	Borneo.
Perlidae	Phanoperla amorpha Zwick, 1982	1982	Yes	India: Assam.
Perlidae	Phanoperla schmidi Zwick, 1982	1982	Yes	India: Assam.
Perlidae	Phanoperla cornuta Zwick, 1982	1982	Yes	India: Tamil Nadu.
Perlidae	Phanoperla parva Zwick, 1982	1982	Yes	India: Tamil Nadu.
Perlidae	Phanoperla guttata Zwick, 1982	1982	Yes	Indonesia: Sumatra.
Perlidae	Phanoperla malayana Zwick, 1982	1982	Yes	Malaysia. Thailand. Vietnam.
Perlidae	Phanoperla simplex Zwick, 1982	1982	Yes	Malaysia. Thailand. Vietnam.
Nemouridae	Amphinemura minor Sivec, 1982	1982	Yes	Nepal
Perlidae	Phanoperla omega Zwick, 1982	1982	Yes	Philippines
Perlidae	Phanoperla wedda Zwick, 1982	1982	Yes	Sri Lanka
Perlidae	Phanoperla srilanka Zwick, 1982	1982	Yes	Sri Lanka
Perlidae	Phanoperla nana Zwick, 1982	1982	Yes	Sri Lanka
Perlidae	Phanoperla sumatrae Zwick, 1982	1982	Yes	Sumatra.
Perlidae	Neoperla edmundsi Stark, 1983	1983	Yes	Borneo. Malaysia: Sabah.
Perlidae	Neoperla distincta Zwick, 1983	1983	Yes	Indonesia: Sumatra. Malaysia. Thailand.
Perlidae	Neoperla separanda Zwick, 1983	1983	Yes	Java
Perlidae	Neoperla affinis Zwick, 1983	1983	Yes	Sumatra
Perlidae	Neoperla illiesi Zwick, 1983	1983	Yes	Sumatra
Perlidae	Neoperla propinqua Zwick, 1983	1983	Yes	Sumatra
Perlidae	Neoperla rigidipenis Zwick, 1983	1983	Yes	Sumatra
Perlidae	Neoperla stueberae Zwick, 1983	1983	Yes	Sumatra
Perlidae	Neoperla vesperi Zwick, 1983	1983	Yes	Sumatra
Perlidae	Neoperla thai Stark, 1983	1983	Yes	Thailand
Perlidae	Neoperla gordonae Stark, 1983	1983	Yes	Thailand, Vietnam.
Perlidae	Neoperla lahu Stark, 1983	1983	Yes	Thailand.
Perlidae	Phanoperla lisu Stark, 1983	1983	Yes	Thailand.
Perlidae	Phanoperla lao Stark, 1983	1983	Yes	Thailand. Vietnam.
Perlidae	Neoperla lieftincki Zwick, 1983	1983	Yes	West Java
Perlidae	Neoperla dentata Sivec, 1984	1984	Yes	Borneo
Perlidae	Neoperla nigra Sivec, 1984	1984	Yes	Philippines
Perlidae	Neoperla philippina Sivec, 1984	1984	Yes	Philippines
Perlidae	Neoperla pseudorecta Sivec, 1984	1984	Yes	Philippines
Perlidae	Neoperla wagneri Sivec, 1984	1984	Yes	Philippines
Perlidae	Neoperla zwicki Sivec, 1984	1984	Yes	Philippines
Perlidae	Neoperla agusani Sivec, 1984	1984	Yes	Philippines
Perlidae	Neoperla jewetti Sivec, 1984	1984	Yes	Philippines
Perlidae	Neoperla nishidai Sivec, 1984	1984	Yes	Philippines
Perlidae	Neoperla flinti Sivec, 1984	1984	Yes	Philippines
Perlidae	Neoperla sitahoanensis Sivec, 1985	1985	Yes	Indonesia
Perlidae	Neoperla diehli Sivec, 1985	1985	Yes	Indonesia.
Perlidae	Neoperla flavicincta Zwick, 1985	1985	Yes	Indonesia.
Perlidae	Neoperla alboguttata Zwick, 1986	1986	Yes	Borneo
Perlidae	Neoperla bicoronata Zwick, 1986	1986	Yes	Borneo
Perlidae	Neoperla bilobata Zwick, 1986	1986	Yes	Borneo
Perlidae	Neoperla connectens Zwick, 1986	1986	Yes	Borneo
Perlidae	Neoperla dayak Zwick, 1986	1986	Yes	Borneo
Perlidae	Neoperla divergens Zwick, 1986	1986	Yes	Borneo
Perlidae	Neoperla furcata Zwick, 1986	1986	Yes	Borneo
Perlidae	Neoperla multilobata Zwick, 1986	1986	Yes	Borneo
Perlidae	Neoperla paucispinosa Zwick, 1986	1986	Yes	Borneo
Perlidae	Neoperla punan Zwick, 1986	1986	Yes	Borneo
Perlidae	Neoperla reticulata Zwick, 1986	1986	Yes	Borneo
Perlidae	Neoperla rougemonti Zwick, 1986	1986	Yes	Borneo
Perlidae	Neoperla sarawak Zwick, 1986	1986	Yes	Borneo
Perlidae	Neoperla securifera Zwick, 1986	1986	Yes	Borneo
Perlidae	Neoperla seriespinosa Zwick, 1986	1986	Yes	Borneo
Perlidae	Neoperla silvaeae Zwick, 1986	1986	Yes	Borneo
Perlidae	Neoperla spinosa Zwick, 1986	1986	Yes	Borneo
Perlidae	Neoperla starki Zwick, 1986	1986	Yes	Borneo
Perlidae	Neoperla tetrapoda Zwick, 1986	1986	Yes	Borneo
Perlidae	Neoperla unicolor Zwick, 1986	1986	Yes	Borneo
Perlidae	Phanoperla incompleta Zwick, 1986	1986	Yes	Borneo
Perlidae	Neoperla naviculata crux Zwick, 1986	1986	Yes	Borneo
Perlidae	Neoperla sabah Zwick, 1986	1986	Yes	Borneo
Perlidae	Neoperla theobromae Zwick, 1986	1986	Yes	Borneo
Perlidae	Phanoperla imitatrix Zwick, 1986	1986	Yes	Vietnam
Perlidae	Phanoperla vietnamensis Zwick, 1986	1986	Yes	Vietnam
Perlidae	Neoperla mnong Stark, 1987	1987	Yes	China: Guangdong, Guangxi. Vietnam.
Perlidae	Neoperla yao Stark, 1987	1987	Yes	China: Guangxi, Guangdong. Vietnam.
Perlidae	Neoperla laotica Zwick, 1988	1988	Yes	Laos.
Perlidae	Neoperla cameronis Zwick, 1988	1988	Yes	Malaysia
Perlidae	Neoperla malleus Zwick, 1988	1988	Yes	Malaysia
Perlidae	Neoperla nova Zwick, 1988	1988	Yes	Malaysia
Perlidae	Neoperla asperata Zwick, 1988	1988	Yes	Thailand.
Perlidae	Neoperla leptophallus Zwick, 1988	1988	Yes	Thailand.
Perlidae	Neoperla saraburi Zwick, 1988	1988	Yes	Thailand.
Perlidae	Neoperla serrata Zwick, 1988	1988	Yes	Thailand.
Perlidae	Neoperla coronata Zwick, 1988	1988	Yes	Vietnam
Peltoperlidae	Cryptoperla meo Stark, 1989	1989	Yes	Thailand
Perlidae	Chinoperla unidentata Sivec & Zwick, 1989	1989	Yes	Thailand.
Peltoperlidae	Cryptoperla karen Stark, 1989	1989	Yes	Thailand.
Perlidae	Chinoperla borneensis Sivec & Zwick, 1989	1989	Yes	Borneo
Peltoperlidae	Cryptoperla akha Stark, 1989	1989	Yes	Thailand
Peltoperlidae	Cryptoperla kali Stark, 1989	1989	Yes	India: Assam
Peltoperlidae	Cryptoperla kumari Stark, 1989	1989	Yes	India: Assam
Peltoperlidae	Cryptoperla naga Stark, 1989	1989	Yes	India: Assam
Peltoperlidae	Peltopteryx zwicki Stark, 1989	1989	Yes	India: Assam
Perlidae	Tyloperla schmidi Stark & Sivec, 1991	1991	Yes	India: Assam.
Perlidae	Agnetina jarai Stark & Sivec, 1991	1991	Yes	Vietnam.
Perlidae	Togoperla shan Stark & Sivec, 1991	1991	Yes	Thailand
Peltoperlidae	Peltoperlopsis malickyi Stark & Sivec, 1999	1999	Yes	Vietnam
Nemouridae	Sphaeronemoura inthanonica Shimizu & Sivec, 2001	2001	Yes	Thailand
Perlidae	Tyloperla courtneyi Stark & Sivec, 2005	2005	Yes	Thailand.
Perlidae	Tyloperla illiesi Stark & Sivec, 2005	2005	Yes	Vietnam.
Perlidae	Tyloperla khang Stark & Sivec, 2005	2005	Yes	Vietnam.
Perlidae	Agnetina den Cao & Bae, 2006	2006	Yes	Vietnam
Styloperlidae	Cerconychia sapa Stark & Sivec, 2007	2007	Yes	China: Yunnan. Vietnam.
Perlidae	Neoperla biseriata Zwick & Anbalagan, 2007	2007	Yes	India: Karnataka, Tamil Nadu.
Perlidae	Phanoperla flabellare Stark & Sivec, 2007	2007	Yes	Indonesia
Perlidae	Phanoperla tuberosa Stark & Sivec, 2007	2007	Yes	Indonesia
Peltoperlidae	Peltoperlopsis anomala Stark & Sivec, 2007	2007	Yes	Indonesia: East Kalimantan
Peltoperlidae	Peltoperlopsis cebuano Stark & Sivec, 2007	2007	Yes	Philippines
Peltoperlidae	Cryptoperla simplex Stark & Sivec, 2007	2007	Yes	Thailand.
Peltoperlidae	Cryptoperla kosai Stark & Sivec, 2007	2007	Yes	Thailand.
Perlidae	Acroneuria bachma Cao & Bae, 2007	2007	Yes	Vietnam
Perlidae	Neoperla sungi Cao & Bae, 2007	2007	Yes	Vietnam
Perlidae	Neoperla tamdao Cao & Bae, 2007	2007	Yes	Vietnam
Perlidae	Neoperla yentu Cao & Bae, 2007	2007	Yes	Vietnam
Perlidae	Acroneuria magnifica Cao & Bae, 2007	2007	Yes	Vietnam.
Perlidae	Chinoperla rhododendrona Cao & Bae, 2007	2007	Yes	Vietnam.
Perlidae	Tyloperla catcat Cao & Bae, 2007	2007	Yes	Vietnam.
Perlidae	Tyloperla trui Cao & Bae, 2007	2007	Yes	Vietnam.
Peltoperlidae	Cryptoperla curvata Stark & Sivec, 2007	2007	Yes	Vietnam
Peltoperlidae	Peltoperlopsis swanni Stark & Sivec, 2007	2007	Yes	Vietnam
Peltoperlidae	Cryptoperla meyi Stark & Sivec, 2007	2007	Yes	Vietnam
Peltoperlidae	Cryptoperla hubleyi Stark & Sivec, 2007	2007	Yes	Vietnam
Peltoperlidae	Peltoperlopsis spinosa Stark & Sivec, 2007	2007	Yes	Vietnam
Perlidae	Neoperla darlingi Stark & Sivec, 2007	2007	Yes	Borneo
Leuctridae	Rhopalopsole mataikan Sivec & Stark, 2008	2008	Yes	Borneo: Brunei Darussalam, Sabah
Perlidae	Neoperla schlitz Stark & Sivec, 2008	2008	Yes	India: Karnataka, Kerala.
Perlidae	Kamimuria turbinata Sivec & Stark, 2008	2008	Yes	Thailand
Leuctridae	Rhopalopsole alobata Harrison & Stark, 2008	2008	Yes	Vietnam
Perlidae	Kamimuria zonata Sivec & Stark, 2008	2008	Yes	Vietnam
Perlidae	Neoperla clara Stark & Sivec, 2008	2008	Yes	Vietnam
Perlidae	Neoperla daklak Stark & Sivec, 2008	2008	Yes	Vietnam
Perlidae	Acroneuria apicalis Stark & Sivec, 2008	2008	Yes	Vietnam.
Perlidae	Acroneuria azunensis Stark & Sivec, 2008	2008	Yes	Vietnam.
Perlidae	Flavoperla dao Stark & Sivec, 2008	2008	Yes	Vietnam.
Perlidae	Flavoperla hmong Stark & Sivec, 2008	2008	Yes	Vietnam.
Perlidae	Flavoperla pallida Stark & Sivec, 2008	2008	Yes	Vietnam.
Perlidae	Hemacroneuria malickyi Stark & Sivec, 2008	2008	Yes	Vietnam.
Perlidae	Hemacroneuria marginalis Stark & Sivec, 2008	2008	Yes	Vietnam.
Perlidae	Neoperla monacha Stark & Sivec, 2008	2008	Yes	Vietnam.
Perlidae	Neoperla multispinosa Stark & Sivec, 2008	2008	Yes	Vietnam.
Perlidae	Neoperla nebulosa Stark & Sivec, 2008	2008	Yes	Vietnam.
Perlidae	Neoperla song Stark & Sivec, 2008	2008	Yes	Vietnam.
Perlidae	Neoperla spinaloba Stark & Sivec, 2008	2008	Yes	Vietnam.
Perlidae	Neoperla teresa Stark & Sivec, 2008	2008	Yes	Vietnam.
Perlidae	Neoperla zonata Stark & Sivec, 2008	2008	Yes	Vietnam.
Perlidae	Sinacroneuria biocellata Stark & Sivec, 2008	2008	Yes	Vietnam.
Leuctridae	Rhopalopsole andreae Sivec & Harper, 2008	2008	Yes	Philippines
Leuctridae	Rhopalopsole assamensis Sivec & Harper, 2008	2008	Yes	India: Assam
Leuctridae	Rhopalopsole belumensis Sivec & Harper, 2008	2008	Yes	Malaya
Leuctridae	Rhopalopsole cayasan Sivec & Harper, 2008	2008	Yes	Philippines
Leuctridae	Rhopalopsole damrakae Sivec & Harper, 2008	2008	Yes	Thailand
Leuctridae	Rhopalopsole edwardsi Sivec & Harper, 2008	2008	Yes	Borneo
Leuctridae	Rhopalopsole malickyi Sivec & Harper, 2008	2008	Yes	Thailand
Leuctridae	Rhopalopsole meyi Sivec & Harper, 2008	2008	Yes	Philippines
Leuctridae	Rhopalopsole porntipae Sivec & Shimizu, 2008	2008	Yes	Thailand
Leuctridae	Rhopalopsole prominens Sivec & Harper, 2008	2008	Yes	Thailand
Leuctridae	Rhopalopsole sipang Sivec & Harper, 2008	2008	Yes	Vietnam
Leuctridae	Rhopalopsole sipirokana Sivec & Harper, 2008	2008	Yes	Sumatra
Leuctridae	Rhopalopsole tamdao Sivec & Harper, 2008	2008	Yes	Vietnam
Leuctridae	Rhopalopsole vietnamica Sivec & Harper, 2008	2008	Yes	Vietnam
Chloroperlidae	Haploperla zwicki Stark & Sivec, 2008	2008	Yes	Thailand
Perlidae	Kamimuria atra Sivec & Stark, 2008	2008	Yes	Thailand
Perlidae	Kamimuria atrocephala Sivec & Stark, 2008	2008	Yes	Vietnam
Perlidae	Kamimuria azunensis Sivec & Stark, 2008	2008	Yes	Vietnam
Perlidae	Kamimuria curriei Sivec & Stark, 2008	2008	Yes	Vietnam
Perlidae	Kamimuria jariyae Sivec & Stark, 2008	2008	Yes	Thailand
Perlidae	Kamimuria obtusa Sivec & Stark, 2008	2008	Yes	Thailand
Perlidae	Kamimuria punctata Sivec & Stark, 2008	2008	Yes	Thailand
Perlidae	Kamimuria trang Sivec & Stark, 2008	2008	Yes	Thailand
Perlidae	Neoperla dao Stark & Sivec, 2008	2008	Yes	Vietnam
Perlidae	Neoperla erecta Stark & Sivec, 2008	2008	Yes	Vietnam
Perlidae	Neoperla hubleyi Stark & Sivec, 2008	2008	Yes	Vietnam
Perlidae	Neoperla idella Stark & Sivec, 2008	2008	Yes	Vietnam
Perlidae	Neoperla leptacantha Stark & Sivec, 2008	2008	Yes	Vietnam
Perlidae	Neoperla peterzwicki Stark & Sivec, 2008	2008	Yes	Indonesia: Borneo (East Kalimantan)
Perlidae	Neoperla sinuata Stark & Sivec, 2008	2008	Yes	Vietnam
Perlidae	Neoperlops vietnamellus Cao & Bae, 2008	2008	Yes	Vietnam
Perlidae	Togoperla clavata Stark & Sivec, 2008	2008	Yes	Vietnam
Perlodidae	Isoperla peterzwicki Stark & Sivec, 2008	2008	Yes	Thailand
Perlidae	Phanoperla namcattien Cao & Bae, 2009	2009	Yes	Vietnam
Nemouridae	Protonemura fansipanensis Sivec & Stark, 2009	2009	Yes	Vietnam
Nemouridae	Protonemura neofiligera Sivec & Stark, 2009	2009	Yes	Vietnam
Nemouridae	Tominemoura trilari Sivec & Stark, 2009	2009	Yes	Malaya
Perlidae	Etrocorema belumensis Wan Nur Asiah & Che Salmah, 2009	2009	Yes	Malaya
Perlidae	Neoperla grafei Stark & Sheldon, 2009	2009	Yes	Borneo
Perlidae	Phanoperla astrospinata Stark & Sheldon, 2009	2009	Yes	Borneo
Perlidae	Phanoperla belalong Stark & Sheldon, 2009	2009	Yes	Borneo
Perlidae	Caroperla longiseta Sivec & Stark, 2010	2010	Yes	Thailand.
Nemouridae	Amphinemura divergens Stark & Sivec, 2010	2010	Yes	Vietnam.
Perlidae	Togoperla thinhi Cao & Bae, 2010	2010	Yes	Vietnam.
Nemouridae	Amphinemura bifurcata Stark & Sivec, 2010	2010	Yes	Vietnam
Nemouridae	Amphinemura caoae Stark & Sivec, 2010	2010	Yes	Vietnam
Nemouridae	Amphinemura giay Stark & Sivec, 2010	2010	Yes	Vietnam
Nemouridae	Amphinemura meyi Stark & Sivec, 2010	2010	Yes	Vietnam
Nemouridae	Amphinemura sapa Stark & Sivec, 2010	2010	Yes	Vietnam
Nemouridae	Amphinemura tamdao Stark & Sivec, 2010	2010	Yes	Vietnam
Nemouridae	Amphinemura viet Stark & Sivec, 2010	2010	Yes	Vietnam
Nemouridae	Indonemoura angulata Sivec & Stark, 2010	2010	Yes	Vietnam
Nemouridae	Indonemoura auberti Sivec & Stark, 2010	2010	Yes	Thailand
Nemouridae	Indonemoura bilobata Sivec & Stark, 2010	2010	Yes	Thailand
Nemouridae	Indonemoura chantaramongkolae Sivec & Stark, 2010	2010	Yes	Thailand
Nemouridae	Indonemoura clavata Sivec & Stark, 2010	2010	Yes	Vietnam
Nemouridae	Indonemoura forcipata Sivec & Stark, 2010	2010	Yes	Thailand
Nemouridae	Indonemoura horvati Sivec & Stark, 2010	2010	Yes	Thailand
Nemouridae	Indonemoura malickyi Sivec & Stark, 2010	2010	Yes	Thailand
Nemouridae	Indonemoura reducta Sivec & Stark, 2010	2010	Yes	Thailand
Nemouridae	Indonemoura rostrilobata Sivec & Stark, 2010	2010	Yes	Thailand
Nemouridae	Indonemoura tricantha Sivec & Stark, 2010	2010	Yes	Vietnam
Nemouridae	Nemoura apicalis Sivec & Stark, 2010	2010	Yes	Vietnam
Nemouridae	Nemoura clavaloba Sivec & Stark, 2010	2010	Yes	Vietnam
Nemouridae	Nemoura magniseta Sivec & Stark, 2010	2010	Yes	Vietnam
Nemouridae	Nemoura neospiniloba Sivec & Stark, 2010	2010	Yes	Thailand
Nemouridae	Nemoura raptoraloba Sivec & Stark, 2010	2010	Yes	Thailand
Nemouridae	Nemoura spinacerca Sivec & Stark, 2010	2010	Yes	Thailand
Nemouridae	Nemoura stylocerca Sivec & Stark, 2010	2010	Yes	Vietnam
Nemouridae	Nemoura tenuiloba Sivec & Stark, 2010	2010	Yes	Vietnam
Nemouridae	Sphaeronemoura malickyi Sivec & Stark, 2010	2010	Yes	Thailand
Nemouridae	Sphaeronemoura poda Sivec & Stark, 2010	2010	Yes	Thailand
Nemouridae	Sphaeronemoura shimizui Sivec & Stark, 2010	2010	Yes	Vietnam
Nemouridae	Sphaeronemoura spinacercia Sivec & Stark, 2010	2010	Yes	Thailand
Perlidae	Chinoperla gorohovi Sivec & Stark, 2010	2010	Yes	Vietnam
Perlidae	Chinoperla porntip Sivec & Stark, 2010	2010	Yes	Thailand
Perlidae	Chinoperla sila Sivec & Stark, 2010	2010	Yes	Vietnam
Perlidae	Chinoperla spinata Sivec & Stark, 2010	2010	Yes	Thailand
Perlidae	Chinoperla yi Sivec & Stark, 2010	2010	Yes	Vietnam
Perlidae	Claassenia drukpa Stark & Sivec, 2010	2010	Yes	East Himalaya
Perlidae	Phanoperla doisuthep Sivec & Stark, 2010	2010	Yes	Thailand
Perlidae	Phanoperla huang Sivec & Stark, 2010	2010	Yes	Thailand
Perlidae	Phanoperla hubleyi Sivec & Stark, 2010	2010	Yes	Vietnam
Perlidae	Phanoperla lobata Sivec & Stark, 2010	2010	Yes	Vietnam
Perlidae	Phanoperla occipitalis Sivec & Stark, 2010	2010	Yes	Thailand
Perlidae	Phanoperla uchidai Sivec & Stark, 2010	2010	Yes	Thailand
Perlidae	Phanoperla wieng Sivec & Stark, 2010	2010	Yes	Thailand
Perlidae	Neoperla agtouganon Sivec & Stark, 2011	2011	Yes	Philippines
Perlidae	Neoperla andreas Sivec & Stark, 2011	2011	Yes	Philippines
Perlidae	Neoperla palawan Sivec & Stark, 2011	2011	Yes	Philippines
Perlidae	Neoperla sabang Sivec & Stark, 2011	2011	Yes	Philippines
Perlidae	Neoperla salakot Sivec & Stark, 2011	2011	Yes	Philippines
Perlidae	Phanoperla batac Sivec & Stark, 2011	2011	Yes	Philippines
Perlidae	Phanoperla circumspina Sivec & Stark, 2011	2011	Yes	Philippines
Perlidae	Phanoperla magnaspina Sivec & Stark, 2011	2011	Yes	Philippines
Leuctridae	Rhopalopsole azun Stark & Sivec, 2012	2012	Yes	Vietnam
Leuctridae	Rhopalopsole minima Stark & Sivec, 2012	2012	Yes	Vietnam
Leuctridae	Rhopalopsole sapa Stark & Sivec, 2012	2012	Yes	Vietnam
Perlidae	Agnetina vietnamica Li & Wang, 2012	2012	Yes	Vietnam
Nemouridae	Amphinemura baumanni Murányi & Li, 2013	2013	Yes	India
Nemouridae	Sphaeronemoura siveci Murányi & Li, 2013	2013	Yes	India: Assam.
Perlidae	Tyloperla barog Stark & Sivec, 2014	2014	Yes	India, Himachal Pradesh.
Perlidae	Tyloperla agumbe Stark & Sivec, 2014	2014	Yes	India: Karnataka, Maharashtra.
Perlidae	Tyloperla karnataka Stark & Sivec, 2014	2014	Yes	India: Karnataka.
Perlidae	Neoperla agumbe Stark & Sivec, 2015	2015	Yes	India: Karnataka.
Perlidae	Neoperla emarginata Stark & Sivec, 2015	2015	Yes	India: Madhya Pradesh.
Perlidae	Neoperla orissa Stark & Sivec, 2015	2015	Yes	India
Nemouridae	Indonemoura annamensis Fochetti & Ceci, 2016	2016	Yes	Vietnam.
Nemouridae	Amphinemura konplongensis Fochetti & Ceci, 2017	2017	Yes	Vietnam.
Nemouridae	Nemoura kontumensis Fochetti & Ceci, 2017	2017	Yes	Vietnam.

## Sheet: North America
Family	Species	Year	Described in	Distribution
Capniidae	Mesocapnia variabilis (Klapálek, 1920)	1920	no	Canada: BC, YK. China: Innner Mongolia. Mongolia. N Europe. Russian Far East. Siberia. USA: AK.
Perlodidae	Arcynopteryx dichroa (McLachlan, 1872)	1872	no	Albania. Austria. Bulgaria. Canada: AB, BC, NT, Nunavut, SK, YK. France. Germany. Japan. Mongolia. Montenegro. Norway. Poland. Romania, Russia: Far Eastern, Krym, Northern and Western, Siberia. Serbia. Spain. Sweden. USA: AK, CO, ME, MI, MT, NH, NY, WY.
Perlidae	Anacroneuria costana (Navás, 1924)	1924	no	Costa Rica. Ecuador. Mexico. Panamá.
Perlidae	Anacroneuria flavolineata Jewett, 1958	1958	no	Guatemala. Mexico: Hidalgo, Vercruz.
Perlidae	Anacroneuria lineata (Navás, 1924)	1924	no	Belize. Costa Rica. Guatemala. Honduras. Mexico. Nicaragua. Panama.
Perlidae	Anacroneuria pallida Jewett, 1958	1958	no	Guatemala, Mexico: Chiapas, Oaxaca, Tabasco, Veracruz. Panamá.
Perlidae	Anacroneuria perplexa Stark, 1998	1998	no	Belize. Costa Rica. Guatemala. Honduras. Mexico.
Perlidae	Anacroneuria shepardi Stark & Kondratieff, 2004	2004	no	Belize. Honduras. Mexico: Chiapas.
Perlodidae	Diura bicaudata (Linnaeus, 1758)	1758	no	Canada: MB, NT, Nunavut, SK, YK; Europe: Austria. Baltic States. Belgium. Belorussiya. Czechoslovakia. Finland. France. Germany. Great Britain. Hungary. Ireland. Mongolia. Norway. Poland. Romania. Russia East. Russia North. Siberia. Sweden. USA: AK.
Perlodidae	Diura nanseni (Kempny, 1900)	1900	no	Europe: Baltic States. Finland. Norway. Russia: Far East, Far North. Siberia, Sweden.
Capniidae	Utacapnia labradora (Ricker, 1954)	1954	yes	Canada: LB, PQ.
Nemouridae	Amphinemura alabama Baumann, 1996	1996	yes	USA: AL, KY, MS.
Nemouridae	Amphinemura apache Baumann & Gaufin, 1972	1972	yes	Mexico: Chihuahua, Durango. USA: AZ.
Nemouridae	Amphinemura appalachia Baumann, 1996	1996	yes	USA: AL, GA, NC, PA, SC, TN, VA.
Nemouridae	Amphinemura banksi Baumann & Gaufin, 1972	1972	yes	Canada: AB. USA: AZ, CO, ID, MT, NM, SD, UT, WY.
Nemouridae	Amphinemura delosa (Ricker, 1952)	1952	yes	Canada: ON, PQ. USA: AL, AR, GA, IA, IL, IN, KS, KY, MD, MI, MO, MS, OH, OK, PA, TN, VA, WI, WV.
Nemouridae	Amphinemura mockfordi (Ricker, 1952)	1952	yes	USA: AL, TN.
Nemouridae	Amphinemura mogollonica Baumann & Gaufin, 1972	1972	yes	USA: AZ, NM, UT.
Nemouridae	Amphinemura nigritta (Provancher, 1876)	1876	yes	Canada: LB, NB, NS, ON, PE, PQ. USA: AR, CT, DE, GA, KY, MD, ME, MI?, MO, MS, NC, NY, OH, PA, SC, TN, VA, WV.
Nemouridae	Amphinemura palmeni (Koponen, 1917)	1917	yes	Canada: AB, BC, LB, MB, NT, ON, PQ, SK, YK. Finland. Norway. Russia: Murmansk area. USA: AK, IA, MI, PA, SD, WI.
Nemouridae	Amphinemura puebla Baumann & Gaufin, 1972	1972	yes	Mexico: Puebla.
Nemouridae	Amphinemura reinerti Baumann, 1976	1976	yes	Mexico: Neuvo Leon.
Nemouridae	Amphinemura texana Baumann, 1996	1996	yes	USA: LA, TX.
Nemouridae	Amphinemura varshava (Ricker, 1952)	1952	yes	USA: GA, IA, IL, IN, KY, OH, WI.
Nemouridae	Amphinemura venusta (Banks, 1911)	1911	yes	Mexico: Districto Federal, Mexico, Michoacan. USA: AZ.
Nemouridae	Amphinemura wui (Claassen, 1936)	1936	yes	Canada: NB, NS, PE, PQ. USA: AL, CT, DE, GA, KY, MA, MD, ME, NC, NJ, NY, PA, SC, TN, VA, WV.
Nemouridae	Lednia borealis Baumann & Kondratieff, 2010	2010	yes	USA: WA.
Nemouridae	Lednia sierra Baumann & Kondratieff, 2010	2010	yes	USA: CA.
Nemouridae	Lednia tetonica Baumann & Call, 2012	2012	yes	USA: WY.
Nemouridae	Lednia tumana (Ricker, 1952)	1952	yes	Canada: AB. USA: MT, WY.
Nemouridae	Malenka bifurcata (Claassen, 1923)	1923	yes	USA: OR, WA.
Nemouridae	Malenka biloba (Claassen, 1923)	1923	yes	Mexico: Baja California. USA: CA.
Nemouridae	Malenka californica (Claassen, 1923)	1923	yes	Canada: AB, BC, MB, SK. USA: CA, CO, ID, MT, NM, NV, OR, UT, WA, WY.
Nemouridae	Malenka coloradensis (Banks, 1897)	1897	yes	USA: AZ, CO, NM, NV, SD, UT, WY.
Nemouridae	Malenka cornuta (Claassen, 1923)	1923	yes	Canada: BC. USA: CA, OR, WA.
Nemouridae	Malenka depressa (Banks, 1898)	1898	yes	USA: CA, NV, OR.
Nemouridae	Malenka diablo Verdone & Kondratieff, 2018	2018	yes	USA: CA.
Nemouridae	Malenka flexura (Claassen, 1923)	1923	yes	Canada: AB. USA: CO, ID, MT, NM, OR, WA, WY.
Nemouridae	Malenka marionae (Hitchcock, 1958)	1958	yes	USA: CA.
Nemouridae	Malenka murvoshi Baumann & Kondratieff, 2010	2010	yes	USA: NV.
Nemouridae	Malenka perplexa (Frison, 1936)	1936	yes	USA: OR, WA.
Nemouridae	Malenka tina (Ricker, 1952)	1952	yes	USA: ID, MT, NV, OR, UT, WA.
Nemouridae	Malenka wenatchee (Ricker, 1965)	1965	yes	USA: WA.
Nemouridae	Nanonemoura wahkeena (Jewett, 1954)	1954	yes	USA: OR.
Nemouridae	Nemoura arctica Esben-Petersen, 1910	1910	yes	Canada: AB, BC, LB, MB, NF, NS, NT, Nunavut, ON, PEI, PQ, SK, YK. USA: AK, IA, IL, MI, MN, NH, NY, OH, PA, SD, WI, WV, WY. Europe: Finland, Norway. Mongolia. Russia North. Russia Far East: Kamchatka, Magadan, West Siberia. Baltic States. Sweden.
Nemouridae	Nemoura sahlbergi Morton, 1896	1896	yes	Canada: MB, NT, NU, SK, YK. Europe: Baltic States. Finland. Mongolia. Norway. Russia East and North. South Korea. Sweden. USA: AK,
Nemouridae	Nemoura spiniloba Jewett, 1954	1954	yes	USA: CA.
Nemouridae	Ostrocerca albidipennis (Walker, 1852)	1852	yes	Canada: NS, ON, PQ. USA: CT, MA, MD, ME, MI, NH, NY, OH, PA, VA, WV.
Nemouridae	Ostrocerca complexa (Claassen, 1937)	1937	yes	Canada: NB, NS ,ON, PQ. USA: CT, MA, MD, ME, NY, PA, VA, WV.
Nemouridae	Ostrocerca dimicki (Frison, 1936)	1936	yes	Canada: BC. USA: OR, WA.
Nemouridae	Ostrocerca foersteri (Ricker, 1943)	1943	yes	Canada: BC. USA: OR, WA.
Nemouridae	Ostrocerca prolongata (Claassen, 1923)	1923	yes	Canada: NB, PQ. USA: DE, ME, NH, NY, PA, VA, WV.
Nemouridae	Ostrocerca truncata (Claassen, 1923)	1923	yes	Canada: ON, PQ. USA: CT, IN, KY, MA, MD, ME, NY, OH, PA, VA, WV.
Nemouridae	Paranemoura claasseni Baumann, 1996	1996	yes	Canada: NB, PE, PQ, NS. USA: ME, NH.
Nemouridae	Paranemoura perfecta (Walker, 1852)	1852	yes	Canada: NB, NS, ON, PE, PQ. USA: CT, MA, MD, ME, MI, NC, NH, NY, PA, TN, VA, VT, WV.
Nemouridae	Podmosta decepta (Frison, 1942)	1942	yes	Canada: AB, BC, YK. USA: AK, CO, ID, MT, NV, OR, UT, WA, WY.
Nemouridae	Podmosta delicatula (Claassen, 1923)	1923	yes	Canada: AB, BC, SK, YK. USA: AK, CA, CO, ID, MT, NM, NV, OR, UT, WA, WY.
Nemouridae	Podmosta macdunnoughi (Ricker, 1947)	1947	yes	Canada: LB, NB, NF, NS, PE, PQ. USA: ME, NY.
Nemouridae	Podmosta obscura (Frison, 1936)	1936	yes	USA: OR, WA.
Nemouridae	Podmosta weberi (Ricker, 1952)	1952	yes	Canada: BC, YK. USA: AK. Russian Far East: Bering Sea region.
Nemouridae	Prostoia besametsa (Ricker, 1952)	1952	yes	Canada: AB, BC, NT, YK. USA: AK, AZ, CA, CO, ID, MT, NM, NE, NV, OR, SD, UT, WA, WY.
Nemouridae	Prostoia completa (Walker, 1852)	1852	yes	Canada: NB, NS, NF, ON, PE, PQ. USA: AL, DE, GA, IA, IN, KY, MA, MD, ME, MI, MN, MS, NC, NY, OH, PA, SC, TN, VA, WI, WV.
Nemouridae	Prostoia hallasi Kondratieff & Kirchner, 1984	1984	yes	USA: CT, GA, IL, MA, NC, VA.
Nemouridae	Prostoia ozarkensis Baumann & Grubbs, 2014	2014	yes	USA: AR, IL, MO, OK.
Nemouridae	Prostoia similis (Hagen, 1861)	1861	yes	Canada: ON, PQ. USA: CT, DE, IL, IN, KY, MA, MD, ME, MI, MN, MO, NY, OH, PA, SC, TN, VA, WI, WV.
Nemouridae	Shipsa rotunda (Claassen, 1923)	1923	yes	Canada: AB, NB, MB, NT, Nunavut, ON, PQ, SK. USA: AK, AL, AR, IA, IL, MD, ME, MI, MN, MS, NY, SC, VA, WI.
Nemouridae	Soyedina alexandria Grubbs, 2006	2006	yes	USA: AL, MS, TN.
Nemouridae	Soyedina amicalola Verdone & Kondratieff, 2017	2017	yes	USA: GA.
Nemouridae	Soyedina calcarea Grubbs, 2006	2006	yes	USA: KY.
Nemouridae	Soyedina carolinensis (Claassen, 1923)	1923	yes	USA: DE, MD, NC, PA, TN, VA, WV.
Nemouridae	Soyedina interrupta (Claassen, 1923)	1923	yes	Canada: BC. USA: OR, WA.
Nemouridae	Soyedina kondratieffi Baumann & Grubbs, 1996	1996	yes	USA: MD, NC.
Nemouridae	Soyedina merritti Baumann & Grubbs, 1996	1996	yes	USA: PA.
Nemouridae	Soyedina nevadensis (Claassen, 1923)	1923	yes	USA: CA, NV.
Nemouridae	Soyedina potteri (Baumann & Gaufin, 1971)	1971	yes	Canada: AB. USA: ID, MT.
Nemouridae	Soyedina producta (Claassen, 1923)	1923	yes	Canada: BC. USA: CA, OR, WA.
Nemouridae	Soyedina vallicularia (Wu, 1923)	1923	yes	Canada: NS, ON, PQ. USA; CT, IA, IL, IN, KY, MA, MD, ME, MI, NY, OH, PA, TN, VA, WI, WV.
Nemouridae	Soyedina washingtoni (Claassen, 1923)	1923	yes	Canada: NB. USA: CT, MD, ME, NH, NY, PA, WV.
Nemouridae	Visoka cataractae (Neave, 1933)	1933	yes	Canada: AB, BC. USA: AK, CA, ID, MT, NV, OR, WA.
Nemouridae	Zapada chila (Ricker, 1952)	1952	yes	USA: NC, TN.
Nemouridae	Zapada cinctipes (Banks, 1897)	1897	yes	Canada: AB, BC, MB, NT, SK, YK. USA: AK, CA, CO, ID, MT, NM, NV, SD, UT, WA, WY.
Nemouridae	Zapada columbiana (Claassen, 1923)	1923	yes	Canada: AB, BC, NT, YK. USA: AK, CA, ID, MT, NV, OR, UT, WA, WY.
Nemouridae	Zapada cordillera (Baumann & Gaufin, 1971)	1971	yes	USA: CA, ID, MT, OR, WA.
Nemouridae	Zapada frigida (Claassen, 1923)	1923	yes	Canada: AB, BC, YK. USA: AK, CA, CO, ID, MT, NM, NV, OR, UT, WA.
Nemouridae	Zapada fumosa Baumann & Grubbs, 2015	2015	yes	USA: NC, TN, VA.
Nemouridae	Zapada glacier (Baumann & Gaufin, 1971)	1971	yes	USA: MT.
Nemouridae	Zapada haysi (Ricker, 1952)	1952	yes	Canada: AB, BC, YK. USA: AK, CA, CO, ID, MT, NM, NV, OR, UT, WA, WY.
Nemouridae	Zapada katahdin Baumann & Mingo, 1987	1987	yes	Canada: LB, PQ. USA: ME, NH.
Nemouridae	Zapada oregonensis (Claassen, 1923)	1923	yes	Canada: AB, BC, NT, YK. USA: AK, CA, CO, ID, MT, NM, NV, OR, WA, WY.
Capniidae	Allocapnia aurora Ricker, 1952	1952	yes	USA: AL, DC, GA, MD, MS, NC, PA, SC, TN, VA.
Capniidae	Allocapnia brooksi Ross, 1964	1964	yes	USA: TN.
Capniidae	Allocapnia cunninghami Ross & Ricker, 1971	1971	yes	USA: KY, TN.
Capniidae	Allocapnia curiosa Frison, 1942	1942	yes	USA: KY, MD, NY, PA, VA, WV.
Capniidae	Allocapnia forbesi Frison, 1929	1929	yes	USA: IL, IN, KY, OH, TN, WV.
Capniidae	Allocapnia frisoni Ross & Ricker, 1964	1964	yes	USA: KY, NY, OH, PA, TN, VA, WV.
Capniidae	Allocapnia frumi Kirchner, 1982	1982	yes	USA: MD, WV.
Capniidae	Allocapnia fumosa Ross, 1964	1964	yes	USA: NC, TN, VA.
Capniidae	Allocapnia granulata (Claassen, 1924)	1924	yes	Canada: MB, ON, PQ. USA: AL, AR, DC, IA, IL, IN, KS, KY, LA, MD, MI, MN, MO, MS, NJ, NY, OH, OK, PA, TN, TX, VA, WI, WV.
Capniidae	Allocapnia harperi Kirchner, 1980	1980	yes	USA: MD, PA, VA, WV.
Capniidae	Allocapnia illinoensis Frison, 1935	1935	yes	Canada: ON, PQ, USA: IL, IN, MD, ME, MN, NY, OH, VA, WI, WV.
Capniidae	Allocapnia indianae Ricker, 1952	1952	yes	USA: IN, KY, NY, OH, WV.
Capniidae	Allocapnia jeanae Ross, 1964	1964	yes	USA: AR, MO, OK.
Capniidae	Allocapnia loshada Ricker, 1952	1952	yes	USA: TN, VA, WV.
Capniidae	Allocapnia malverna Ross, 1964	1964	yes	USA: AR, LA, OK, TX.
Capniidae	Allocapnia maria Hanson, 1942	1942	yes	Canada: NB, NS, PQ. USA: CT, MA, MD, ME, NH, NY, PA, VA, VT, WV.
Capniidae	Allocapnia menawa Grubbs & Sheldon, 2008	2008	yes	USA: AL.
Capniidae	Allocapnia minima (Barnston, 1848)	1848	yes	Canada: NB, NF, NS, ON, PQ. USA: CT, MA, ME, MI, MN, NH, NY, VT, WI.
Capniidae	Allocapnia mohri Ross & Ricker, 1964	1964	yes	USA: AR, MO, OK.
Capniidae	Allocapnia muskogee Grubbs & Sheldon, 2008	2008	yes	USA: AL, GA.
Capniidae	Allocapnia mystica Frison, 1929	1929	yes	USA: AL, AR, GA, IL, IN, KY, MO, MS, OH, TN, VA, WV.
Capniidae	Allocapnia nivicola (Fitch, 1847)	1847	yes	Canada: NB, NS, PQ. USA: AL, CT, DC, DE, IL, IN, KY, MA, MD, NC, NJ, NY, OH, PA, RI, TN, VA, VT, WI, WV.
Capniidae	Allocapnia ohioensis Ross & Ricker, 1964	1964	yes	USA: IN, KY, NY, OH, WV.
Capniidae	Allocapnia oribata Poulton & Stewart, 1987	1987	yes	USA: AR.
Capniidae	Allocapnia ozarkana Ross, 1964	1964	yes	USA: AR.
Capniidae	Allocapnia pechumani Ross & Ricker, 1964	1964	yes	Canada: NB, PQ. USA: NY, OH, PA.
Capniidae	Allocapnia peltoides Ross & Ricker, 1964	1964	yes	USA: AR, OK.
Capniidae	Allocapnia perplexa Ross & Ricker, 1971	1971	yes	USA: TN.
Capniidae	Allocapnia polemistis Ross & Ricker, 1971	1971	yes	USA: AL, MS.
Capniidae	Allocapnia pygmaea (Burmeister, 1839)	1839	yes	Canada: NB, NS, ON, PQ. USA: CT, DC, IA, KY, MA, MD, ME, MI, MN, MO, ND, NH, NJ, NY, OH, PA, RI, TN, VA, VT, WI, WV.
Capniidae	Allocapnia recta (Claassen, 1924)	1924	yes	Canada: NS, ON, PQ. USA: AL, CT, DC, DE, GA, IL, IN, KY, LA, MA, MD, ME, MS, NC, NH, NY, OH, PA, SC, TN, VA, VT, WI, WV.
Capniidae	Allocapnia rickeri Frison, 1942	1942	yes	Canada: ON. USA: AL, AR, DC, DE, GA, IA, IL, IN, KS, KY, MD, MN, MO, MS, NC, NJ, NY, OH, OK, PA, TN, VA, WI, WV.
Capniidae	Allocapnia sandersoni Ricker, 1952	1952	yes	USA: AR, MO, OK.
Capniidae	Allocapnia sano Grubbs, 2006	2006	yes	USA: AL.
Capniidae	Allocapnia sequatchie Kondratieff & Kirchner, 2000	2000	yes	USA: TN.
Capniidae	Allocapnia simmonsi Kondratieff & Voshell, 1981	1981	yes	USA: PA, VA, WV.
Capniidae	Allocapnia smithi Ross & Ricker, 1971	1971	yes	USA: AL, IL, IN, KY, OH.
Capniidae	Allocapnia stannardi Ross, 1964	1964	yes	USA: NC, TN, VA.
Capniidae	Allocapnia starki Kondratieff & Kirchner, 2000	2000	yes	USA: AL, FL, LA, MS.
Capniidae	Allocapnia tennessa Ross & Ricker, 1964	1964	yes	USA: AL, TN.
Capniidae	Allocapnia tsalagi Grubbs, 2008	2008	yes	USA: AL, GA.
Capniidae	Allocapnia unzickeri Ross & Yamamoto, 1966	1966	yes	USA: GA, TN.
Capniidae	Allocapnia virginiana Frison, 1942	1942	yes	USA: AL, DE, GA, LA, MS, NC, SC, VA.
Capniidae	Allocapnia vivipara (Claassen, 1924)	1924	yes	Canada: ON, PQ. USA: AR, DC, IA, IL, IN, KS, KY, MD, MI, MN, MO, NE, NY, OH, OK, PA, TN, VA, WI, WV.
Capniidae	Allocapnia warreni Ross & Yamamoto, 1966	1966	yes	USA: AR.
Capniidae	Allocapnia wrayi Ross, 1964	1964	yes	USA: DC, DE, GA, MD, NC, PA, SC, TN, VA.
Capniidae	Allocapnia zola Ricker, 1952	1952	yes	Canada: NB. USA: CT, KY, MD, ME, NY, OH, PA, TN, VA, WV.
Capniidae	Arsapnia arapahoe (Nelson & Kondratieff, 1988)	1988	yes	USA: CO
Capniidae	Arsapnia coyote (Nelson & Baumann, 1987)	1987	yes	USA: CA
Capniidae	Arsapnia decepta Banks, 1897	1897	yes	Mexico: Baja California, Chihuahua. USA: AK, AZ, CO, NM, NV.
Capniidae	Arsapnia pileata (Jewett, 1966)	1966	yes	Canada: BC, YK. USA: CA.
Capniidae	Arsapnia sequoia (Nelson & Baumann, 1987)	1987	yes	USA: CA
Capniidae	Arsapnia teresa (Claassen, 1924)	1924	yes	USA: CA
Capniidae	Arsapnia tumida (Claassen, 1924)	1924	yes	USA: CA, NV, OR
Capniidae	Arsapnia utahensis (Gaufin & Jewett, 1962)	1962	yes	USA: CA, NV, UT
Capniidae	Bolshecapnia gregsoni (Ricker, 1965)	1965	yes	Canada: BC.
Capniidae	Bolshecapnia maculata (Jewett, 1954)	1954	yes	USA: CA
Capniidae	Bolshecapnia milami (Nebeker & Gaufin, 1967)	1967	yes	Canada: AB, BC. USA: CO, ID, MT, NM.
Capniidae	Bolshecapnia missiona Baumann & Potter, 2007	2007	yes	USA: MT
Capniidae	Bolshecapnia rogozera (Ricker, 1965)	1965	yes	Canada: BC.
Capniidae	Bolshecapnia sasquatchi (Ricker, 1965)	1965	yes	Canada: AB, BC. USA: WA.
Capniidae	Bolshecapnia spenceri (Ricker, 1965)	1965	yes	Canada: AB, BC. USA: MT
Capniidae	Capnia affinis Morton, 1896	1896	yes	Canada. Russia.
Capniidae	Capnia californica Claassen, 1924	1924	yes	Mexico: Chihuahua. USA: AZ, CA, NM.
Capniidae	Capnia caryi Baumann & Jacobi, 2002	2002	yes	USA: AZ, NM.
Capniidae	Capnia cheama Ricker, 1965	1965	yes	Canada: AB, BC, YK. USA: MT.
Capniidae	Capnia coloradensis Claassen, 1937	1937	yes	Canada: BC, MB, SK, YK. USA: AK, CO, ID, MT, NM, NV, WY.
Capniidae	Capnia confusa Claassen, 1936	1936	yes	Canada: AB, BC, MB, NT, SK, YK. USA: AK, AZ, CA, CO, ID, MT, NM, NV, SD, UT, WA, WY.
Capniidae	Capnia elongata Claassen, 1924	1924	yes	Canada: BC. USA: AK, CA, OR, WA.
Capniidae	Capnia erecta Jewett, 1955	1955	yes	USA: OR
Capniidae	Capnia excavata Claassen, 1924	1924	yes	Canada: BC. USA: AK, CA, WA.
Capniidae	Capnia fialai Nelson & Baumann, 1990	1990	yes	USA: CA
Capniidae	Capnia giulianii Nelson & Baumann, 1987	1987	yes	USA: CA
Capniidae	Capnia glabra Claassen, 1924	1924	yes	USA: CA, OR
Capniidae	Capnia gracilaria Claassen, 1924	1924	yes	Canada: AB, BC, MB, SK. Mexico: Baja California. USA: AK, AZ, CA, CO, ID, MT, NM, NV, OR, SD, UT, WA, WY.
Capniidae	Capnia hitchcocki Nelson & Baumann, 1987	1987	yes	USA: CA
Capniidae	Capnia inyo Nelson & Baumann, 1987	1987	yes	USA: CA
Capniidae	Capnia jewetti Frison, 1942	1942	yes	USA: OR
Capniidae	Capnia kersti Nelson, 2004	2004	yes	USA: OR
Capniidae	Capnia lacustra Jewett, 1965	1965	yes	USA: CA, NV
Capniidae	Capnia licina Jewett, 1954	1954	yes	USA: OR, WA
Capniidae	Capnia lineata Hanson, 1943	1943	yes	USA: CA, ID
Capniidae	Capnia mariposa Nelson & Baumann, 1987	1987	yes	USA: CA
Capniidae	Capnia melia Frison, 1942	1942	yes	Canada: BC. USA: AK, CA, OR, WA.
Capniidae	Capnia nana nana Claassen, 1924	1924	yes	Canada: AB, BC. USA: AK, CO, ID, MT, OR, UT, WA, WY.
Capniidae	Capnia nana wasatchae Nebeker & Gaufin, 1967	1967	yes	Canada: BC. USA: MT, OR
Capniidae	Capnia nana Claassen, 1924	1924	yes	Canada: AB, BC, YK. USA: AK, CO, ID, MT, OR, UT, WA, WY.
Capniidae	Capnia nearctica Banks, 1919	1919	yes	Canada: BC, MB, NT, Nunavut, ON, YK. USA: AK. Russian Far East.
Capniidae	Capnia nelsoni Kondratieff & Baumann, 2002	2002	yes	USA: CO
Capniidae	Capnia ophiona Nelson & Baumann, 1987	1987	yes	USA: CA
Capniidae	Capnia oregona Frison, 1942	1942	yes	USA: OR
Capniidae	Capnia petila Jewett, 1954	1954	yes	Canada: AB, BC, YK. USA: AK, ID, MT, OR, UT, WY.
Capniidae	Capnia promota Frison, 1937	1937	yes	Canada: BC. USA: CA, OR, WA.
Capniidae	Capnia quadrituberosa Hitchcock, 1958	1958	yes	USA: CA
Capniidae	Capnia regilla Nelson & Baumann, 1987	1987	yes	USA: CA
Capniidae	Capnia saratoga Nelson & Baumann, 1987	1987	yes	USA: CA
Capniidae	Capnia scobina Jewett, 1966	1966	yes	USA: CA, NV.
Capniidae	Capnia sextuberculata Jewett, 1954	1954	yes	Canada: AB, BC. USA: MT, NV, OR, WA.
Capniidae	Capnia shasta Nelson & Baumann, 2009	2009	yes	USA: CA
Capniidae	Capnia spinulosa Claassen, 1937	1937	yes	USA: CA
Capniidae	Capnia uintahi Gaufin, 1964	1964	yes	USA: AZ, CO, ID, NM, NV, UT, WY
Capniidae	Capnia umpqua Frison, 1942	1942	yes	USA: CA, OR
Capniidae	Capnia valhalla Nelson & Baumann, 1987	1987	yes	USA: CA
Capniidae	Capnia ventura Nelson & Baumann, 1987	1987	yes	USA: CA
Capniidae	Capnia vernalis Newport, 1848	1848	yes	Canada: AB, BC, LB, MB, NB, NF, Nunavut, NT, ON, PQ, SK. USA: AK, CO, ID, MI, MN, MT, NM, NV, UT, WI, WY.
Capniidae	Capnia willametta Jewett, 1955	1955	yes	USA: OR
Capniidae	Capnia zukeli Hanson, 1943	1943	yes	USA: ID
Capniidae	Capnura anas Nelson & Baumann, 1987	1987	yes	USA: OR
Capniidae	Capnura elevata (Frison, 1942)	1942	yes	USA: OR, WA
Capniidae	Capnura fibula (Claassen, 1924)	1924	yes	Mexico: Chihuahua. USA: AZ, CO, NM.
Capniidae	Capnura intermontana Nelson & Baumann, 1987	1987	yes	USA: ID, NV, OR, UT
Capniidae	Capnura manitoba (Claassen, 1924)	1924	yes	Canada: MB, NB, ON, PQ. USA: CT, MA, ME, MI, NY, VT, WI.
Capniidae	Capnura venosa Banks, 1900	1900	yes	USA: ID, MT, NV, OR, WA
Capniidae	Capnura wanica (Frison, 1944)	1944	yes	USA: AZ, CA, CO, NE, NM, NV, UT, WY.
Capniidae	Eucapnopsis brevicauda (Claassen, 1924)	1924	yes	Canada: AB, BC, YK. Mongolia. Russian Far East. USA: AK, AZ, CA, CO, ID, MT, NM, NV, OR, SD, UT, WA, WY.
Capniidae	Isocapnia abbreviata Frison, 1942	1942	yes	Canada: BC. USA: AK, CA, OR, WA
Capniidae	Isocapnia agassizi Ricker, 1943	1943	yes	Canada: AB, BC, YK. USA: AK, OR, WA.
Capniidae	Isocapnia crinita (Needham & Claassen, 1925)	1925	yes	Canada: AB, SK, YK. USA: AK, CO, ID, MT, NM, UT, WY.
Capniidae	Isocapnia eichlini Zenger & Baumann, 2004	2004	yes	USA: CA
Capniidae	Isocapnia grandis (Banks, 1907)	1907	yes	Canada: AB, BC. USA: AK, CA, ID, MT, OR, UT, WA, WY.
Capniidae	Isocapnia hyalita Ricker, 1959	1959	yes	Canada: AB. USA: CO, ID, MT, NV, OR, UT, WY.
Capniidae	Isocapnia integra Hanson, 1943	1943	yes	Canada: AB, BC, YK. USA: AK, ID, MT, SD, WY.
Capniidae	Isocapnia mogila Ricker, 1959	1959	yes	USA: CA, OR
Capniidae	Isocapnia palousa Zenger & Baumann, 2004	2004	yes	USA: ID, OR, WA
Capniidae	Isocapnia rickeri Zenger & Baumann, 2004	2004	yes	USA: OR, WA
Capniidae	Isocapnia spenceri Ricker, 1943	1943	yes	Canada: BC. USA: AK, CA, OR, WA
Capniidae	Isocapnia vedderensis (Ricker, 1943)	1943	yes	Canada: AB, BC, YK. USA: AK, AZ, CA, CO, ID, MT, NM, UT, WA.
Capniidae	Mesocapnia aptera Lee & Baumann, 2011	2011	yes	USA: CA.
Capniidae	Mesocapnia arizonensis (Baumann & Gaufin, 1969)	1969	yes	Mexico: Sonora. USA: AZ, NM.
Capniidae	Mesocapnia autumna (Baumann & Gaufin, 1970)	1970	yes	Canada: BC. USA: AK, OR, WA.
Capniidae	Mesocapnia bakeri (Banks, 1918)	1918	yes	USA: CA
Capniidae	Mesocapnia bergi (Ricker, 1965)	1965	yes	USA: AK.
Capniidae	Mesocapnia bulbosa Nelson & Baumann, 1990	1990	yes	USA: CA
Capniidae	Mesocapnia frisoni (Baumann & Gaufin, 1970)	1970	yes	Mexico: Baja California, Chihuahua, Mexico, Sonora. USA: AZ, CA, CO, NM, NV, TX, UT.
Capniidae	Mesocapnia lapwae (Baumann & Gaufin, 1970)	1970	yes	Mexico: Baja California. USA: CA, ID, OR.
Capniidae	Mesocapnia oenone (Neave, 1929)	1929	yes	Canada: AB, BC, YK. USA: AK, MT, OR, WA.
Capniidae	Mesocapnia ogotoruka (Jewett, 1964)	1964	yes	USA: AK.
Capniidae	Mesocapnia porrecta (Jewett, 1954)	1954	yes	USA: CA, OR, WA
Capniidae	Mesocapnia projecta (Frison, 1937)	1937	yes	Canada: BC. USA: AK, CA, OR, WA.
Capniidae	Mesocapnia sugluka (Ricker, 1965)	1965	yes	Canada: PQ.
Capniidae	Mesocapnia werneri (Baumann & Gaufin, 1970)	1970	yes	Mexico: Chihuahua. USA: AZ, CA, NM.
Capniidae	Mesocapnia yoloensis (Baumann & Gaufin, 1970)	1970	yes	USA: CA, OR
Capniidae	Nemocapnia carolina Banks, 1938	1938	yes	Canada: PQ. USA: AL, AR, FL, GA, IL, IN, MS, NC, SC, VA.
Capniidae	Paracapnia angulata Hanson, 1961	1961	yes	Canada: LB, MB NF, PQ, ON, SK. USA: AR, CO, CT, DE, GA, IL, KY, MA, MD, ME, MI, MN, MO, NC, NH, NJ, NY, OH, OK, PA, SD, TN, VA, WI, WV, WY
Capniidae	Paracapnia baumanni Kondratieff & Lee, 2010	2010	yes	USA: CA.
Capniidae	Paracapnia boris Stark & Baumann, 2004	2004	yes	USA: CA
Capniidae	Paracapnia disala (Jewett, 1962)	1962	yes	USA: CA, OR.
Capniidae	Paracapnia ensicala (Jewett, 1962)	1962	yes	USA: OR, WA
Capniidae	Paracapnia humboldta Baumann & Lee, 2007	2007	yes	USA: CA.
Capniidae	Paracapnia opis (Newman, 1839)	1839	yes	Canada: LB, NB, NF, ON, PQ. USA: CT, ME, MI, MN, NJ, NY, WI, WV.
Capniidae	Sierracapnia barberi (Claassen, 1924)	1924	yes	USA: CA, NV.
Capniidae	Sierracapnia hornigi (Baumann & Sheldon, 1984)	1984	yes	USA: CA, NV.
Capniidae	Sierracapnia mono (Nelson & Baumann, 1987)	1987	yes	USA: CA, NV.
Capniidae	Sierracapnia palomar (Nelson & Baumann, 1987)	1987	yes	USA: CA
Capniidae	Sierracapnia shepardi (Nelson & Baumann, 1987)	1987	yes	USA: CA
Capniidae	Sierracapnia washoe Bottorff & Baumann, 2015	2015	yes	USA: NV
Capniidae	Sierracapnia yosemite (Nelson & Baumann, 1987)	1987	yes	USA: CA
Capniidae	Utacapnia columbiana (Claassen, 1924)	1924	yes	Canada: AB, BC, NT, YK. USA: AK, CA, MT, OR.
Capniidae	Utacapnia distincta (Frison, 1937)	1937	yes	Canada: AB. USA: ID, MT, WY.
Capniidae	Utacapnia imbera (Nebeker & Gaufin, 1965)	1965	yes	USA: OR, WA
Capniidae	Utacapnia lemoniana (Nebeker & Gaufin, 1965)	1965	yes	USA: CO, ID, NV, SD, UT, WY
Capniidae	Utacapnia logana (Nebeker & Gaufin, 1965)	1965	yes	USA: CO, NM, UT, WY.
Capniidae	Utacapnia nedia (Nebeker & Gaufin, 1966)	1966	yes	USA: ID
Capniidae	Utacapnia poda (Nebeker & Gaufin, 1965)	1965	yes	USA: CO, MT, NM, UT, WY.
Capniidae	Utacapnia sierra (Nebeker & Gaufin, 1965)	1965	yes	USA: CA
Capniidae	Utacapnia tahoensis (Nebeker & Gaufin, 1965)	1965	yes	USA: CA, NV.
Capniidae	Utacapnia trava (Nebeker & Gaufin, 1965)	1965	yes	Canada: AB, BC, MB, SK. USA: ID, MT.
Leuctridae	Calileuctra dobryi Shepard & Baumann, 1995	1995	yes	USA: CA
Leuctridae	Calileuctra ephemera Shepard & Baumann, 1995	1995	yes	USA: CA
Leuctridae	Despaxia augusta (Banks, 1907)	1907	yes	Canada: AB, BC. USA: AK, CA, ID, MT, NV, OR, WA.
Leuctridae	Leuctra alabama James, 1974	1974	yes	USA: AL
Leuctridae	Leuctra alexanderi Hanson, 1941	1941	yes	USA: GA, KY, MD, OH, PA, TN, VA, WV.
Leuctridae	Leuctra alta James, 1974	1974	yes	USA: AL, IL, IN, KY
Leuctridae	Leuctra baddecka Ricker, 1965	1965	yes	Canada: NS.
Leuctridae	Leuctra biloba Claassen, 1923	1923	yes	Canada: NB, ON, USA: AL, GA, NC, TN, VA, WV.
Leuctridae	Leuctra carolinensis Claassen, 1923	1923	yes	USA: AL, CT, GA, KY, MD, MS, NC, NJ, PA, TN, VA, WV.
Leuctridae	Leuctra colemanorum Harrison & Stark, 2010	2010	yes	USA: MS
Leuctridae	Leuctra cottaquilla James, 1974	1974	yes	USA: AL, FL
Leuctridae	Leuctra crossi James, 1976	1976	yes	USA: AL
Leuctridae	Leuctra duplicata Claassen, 1923	1923	yes	Canada: NB, NS, ON, PE, PQ. USA: CT, MA, MD, ME, NJ, NY, OH, PA, VA, WV.
Leuctridae	Leuctra ferruginea (Walker, 1852)	1852	yes	Canada: NB, NF, NS, ON, PQ, SK. USA: AL, CT, DE, FL, GA, KY, LA, MA, MD, ME, MI, MN, MS, NC, NJ, NY, OH, PA, SC, TN, VA, WI, WV.
Leuctridae	Leuctra grandis Banks, 1906	1906	yes	Canada: NB. USA: AL, MA, MD, ME, NC, NY, PA, VA. WV.
Leuctridae	Leuctra hicksi Harrison & Stark, 2010	2010	yes	USA: MS.
Leuctridae	Leuctra laura Hitchcock, 1969	1969	yes	USA: NH
Leuctridae	Leuctra maria Hanson, 1941	1941	yes	Canada: ON, PQ. USA: CT, ME, NH, NY, PA, VT, WV.
Leuctridae	Leuctra mitchellensis Hanson, 1941	1941	yes	USA: NC, VA
Leuctridae	Leuctra moha Ricker, 1952	1952	yes	USA: GA, SC
Leuctridae	Leuctra monticola Hanson, 1941	1941	yes	USA: NC, TN, VA
Leuctridae	Leuctra nephophila Hanson, 1941	1941	yes	USA: NC, TN
Leuctridae	Leuctra paleo Poulton & Stewart, 1991	1991	yes	USA: AR
Leuctridae	Leuctra pinhoti Grubbs & Sheldon, 2009	2009	yes	USA: AL.
Leuctridae	Leuctra rickeri James, 1976	1976	yes	USA: AL, IA, IL, IN, KY, MD, MI, MS, OH, VA, WV.
Leuctridae	Leuctra schusteri Grubbs, 2015	2015	yes	USA: KY.
Leuctridae	Leuctra sibleyi Claassen, 1923	1923	yes	Canada: NB, ON, PQ. USA: AL, CT, DE, GA, IL, IN, KY, MA, MD, ME, NC, NY, OH, PA, TN, VA, WI, WV.
Leuctridae	Leuctra szczytkoi Stark & Stewart, 1981	1981	yes	USA: LA
Leuctridae	Leuctra tenella Provancher, 1878	1878	yes	Canada: LB, NB, NS, ON, PQ. USA: CT, GA, MA, MD, ME, MN, NJ, NY, OH, PA, VA, WI, WV.
Leuctridae	Leuctra tenuis (Pictet, 1841)	1841	yes	Canada: NB, NS, ON, PQ. USA: AL, AR, CT, DE, IA, IL, IN, KY, MA, MD, ME, MI, MN, MO, NJ, NY, OH, OK, PA, VA, WI, WV.
Leuctridae	Leuctra triloba Claassen, 1923	1923	yes	Canada: PQ. USA: AL, FL, NC, NY, SC, VA, WV.
Leuctridae	Leuctra truncata Claassen, 1923	1923	yes	Canada: NF, PQ. USA: CT, KY, ME, NY, PA, VA, WV.
Leuctridae	Leuctra usdi Grubbs, 2010	2010	yes	USA: AL, TN.
Leuctridae	Leuctra variabilis Hanson, 1941	1941	yes	USA: KY, MA, MD, ME, NH, NJ, NY, PA, VA, VT.
Leuctridae	Megaleuctra complicata Claassen, 1937	1937	yes	USA: CA, OR, WA.
Leuctridae	Megaleuctra flinti Baumann, 1973	1973	yes	USA: MD, PA, VA, WV.
Leuctridae	Megaleuctra kincaidi Frison, 1942	1942	yes	USA: ID, OR, WA.
Leuctridae	Megaleuctra stigmata (Banks, 1900)	1900	yes	Canada: AB, BC, MB. USA: CA, MT, WA.
Leuctridae	Megaleuctra williamsae Hanson, 1941	1941	yes	NC, SC, TN, VA
Leuctridae	Moselia infuscata (Claassen, 1923)	1923	yes	Canada: BC. USA: CA, NV, OR, WA.
Leuctridae	Moselia zonata Stark & Harrison, 2016	2016	yes	USA: CA, NV, OR
Leuctridae	Paraleuctra alta Baumann & Stark, 2009	2009	yes	Canada: AB
Leuctridae	Paraleuctra divisa (Hitchcock, 1958)	1958	yes	USA: CA
Leuctridae	Paraleuctra forcipata (Frison, 1937)	1937	yes	Canada: AB, BC, YK. USA: AK, CA, ID, MT, OR, WA.
Leuctridae	Paraleuctra jewetti Nebeker & Gaufin, 1966	1966	yes	USA: CO, NM, MT, UT.
Leuctridae	Paraleuctra occidentalis (Banks, 1907)	1907	yes	Canada: AB, BC, YK. USA: AK, CA, CO, ID, MT, NM, NV, OR, UT, WA, WY.
Leuctridae	Paraleuctra projecta (Frison, 1942)	1942	yes	USA: AK, CO, ID, MT, NM, OR, UT, WA.
Leuctridae	Paraleuctra sara (Claassen, 1937)	1937	yes	Canada: NB, NS, ON, PQ. USA: AL, CT, DE, GA, IN, KY, MA, MD, ME, NC, NY, OH, PA, SC, TN, VA, WV.
Leuctridae	Paraleuctra vershina Gaufin & Ricker, 1974	1974	yes	Canada: AB, BC, SK, YK. USA: AK, CA, CO, ID, MT, NM, NV, OR, SD, UT, WA, WY.
Leuctridae	Perlomyia collaris Banks, 1906	1906	yes	Canada: BC, YK. USA: AK, CA, ID, OR, WA.
Leuctridae	Perlomyia utahensis Needham & Claassen, 1925	1925	yes	Canada: AB, BC, YK. USA: CA, CO, MT, NM, OR, UT, WA, WY.
Leuctridae	Pomoleuctra andersoni (Harper & Wildman, 1985)	1985	yes	USA: CA, OR
Leuctridae	Pomoleuctra purcellana (Neave, 1934)	1934	yes	Canada: AB, BC, YK. USA: ID, MT, OR, WY.
Leuctridae	Zealeuctra arnoldi Ricker & Ross, 1969	1969	yes	USA: TX
Leuctridae	Zealeuctra cherokee Stark & Stewart, 1973	1973	yes	USA: AR, OK
Leuctridae	Zealeuctra claasseni (Frison, 1929)	1929	yes	USA: AL, AR, IL, IN, KS, KY, MO, OK, OH, TN, TX, WV
Leuctridae	Zealeuctra fraxina Ricker & Ross, 1969	1969	yes	USA: GA, IL, IN, KY, NJ, OH, PA, TN, VA, WV.
Leuctridae	Zealeuctra hitei Ricker & Ross, 1969	1969	yes	USA: TX
Leuctridae	Zealeuctra narfi Ricker & Ross, 1969	1969	yes	USA: AR, IL, MO, OK, WI.
Leuctridae	Zealeuctra stewarti Kondratieff & Zuellig, 2004	2004	yes	USA: TX
Leuctridae	Zealeuctra talladega Grubbs, 2005	2005	yes	USA: AL
Leuctridae	Zealeuctra ukayodi Grubbs, 2013	2013	yes	USA: AL
Leuctridae	Zealeuctra wachita Ricker & Ross, 1969	1969	yes	USA: AR
Leuctridae	Zealeuctra warreni Ricker & Ross, 1969	1969	yes	USA: AR, MO, OK
Taeniopterygidae	Bolotoperla rossi (Frison, 1942)	1942	yes	Canada: PQ. USA: ME, NC, NH, NY, PA, TN, VA, WV.
Taeniopterygidae	Doddsia occidentalis (Banks, 1900)	1900	yes	Canada: AB, BC. USA: AK, CA, CO, ID, MT, NM, NV, OR, UT, WA, WY.
Taeniopterygidae	Oemopteryx contorta (Needham & Claassen, 1925)	1925	yes	USA: AL, CT, GA, KY, MA, MD, ME, NC, NH, PA, TN, VA, WV.
Taeniopterygidae	Oemopteryx fosketti (Ricker, 1965)	1965	yes	Canada: AB, MB, SK. USA: CO, MT, ND, UT.
Taeniopterygidae	Oemopteryx glacialis (Barnston, 1848)	1848	yes	Canada: ON, PQ. USA: CT, MI, MN, NY, WI, WV.
Taeniopterygidae	Oemopteryx leei Baumann & Kondratieff, 2009	2009	yes	USA: CA, OR.
Taeniopterygidae	Oemopteryx vanduzeea (Claassen, 1937)	1937	yes	USA: CA
Taeniopterygidae	Strophopteryx appalachia Ricker & Ross, 1975	1975	yes	USA: GA, KY, MD, NC, NY, PA, SC, TN, VA, WV.
Taeniopterygidae	Strophopteryx arkansae Ricker & Ross, 1975	1975	yes	USA: AR, KS, MO, OK
Taeniopterygidae	Strophopteryx cucullata Frison, 1934	1934	yes	USA: AR, OK, TX
Taeniopterygidae	Strophopteryx fasciata (Burmeister, 1839)	1839	yes	Canada: MB, ON, PQ. USA: AL, AR, CT, DE, GA, IA, IL, IN, KS, KY, MD, ME, MI, MN, MO, MS, NC, ND, NY, OH, OK, PA, SC, VA, WI, WV.
Taeniopterygidae	Strophopteryx limata (Frison, 1942)	1942	yes	USA: NC, TN, VA
Taeniopterygidae	Taenionema atlanticum Ricker & Ross, 1975	1975	yes	Canada: LB, NB, NF, NS, PQ. USA: CT, KY, MA, MD, ME, NC, NH, NY, PA, SC, TN, VA, VT, WV.
Taeniopterygidae	Taenionema californicum (Needham & Claassen, 1925)	1925	yes	USA: CA
Taeniopterygidae	Taenionema grinnelli (Banks, 1918)	1918	yes	USA: CA
Taeniopterygidae	Taenionema jacobii Stanger & Baumann, 1993	1993	yes	USA: AZ, NM.
Taeniopterygidae	Taenionema jeanae Baumann & Nelson, 2007	2007	yes	USA: CA
Taeniopterygidae	Taenionema jewetti Stanger & Baumann, 1993	1993	yes	USA: OR, WA
Taeniopterygidae	Taenionema kincaidi (Hoppe, 1938)	1938	yes	Canada: BC, YK. USA: AK, CA, NV, OR, WA.
Taeniopterygidae	Taenionema oregonense (Needham & Claassen, 1925)	1925	yes	USA: OR, WA
Taeniopterygidae	Taenionema pacificum (Banks, 1900)	1900	yes	Canada: AB, BC, YK. USA: AK, AZ, CA, CO, ID, MT, NM, OR, UT, WA, WY.
Taeniopterygidae	Taenionema pallidum (Banks, 1902)	1902	yes	Canada: AB, BC, YK. USA: AK, CA, CO, ID, MT, NM, NV, OR, UT, WA, WY.
Taeniopterygidae	Taenionema raynorium (Claassen, 1937)	1937	yes	USA: CA
Taeniopterygidae	Taenionema uinta Stanger & Baumann, 1993	1993	yes	USA: CO, MT, NV, OR, UT, WY
Taeniopterygidae	Taenionema umatilla Stanger & Baumann, 1993	1993	yes	USA: ID, OR
Taeniopterygidae	Taeniopteryx burksi Ricker & Ross, 1968	1968	yes	Canada: ON, PQ. USA: AL, AR, CO, CT, DE, FL, GA, IA, IL, IN, KS, KY, LA, MD, ME, MI, MN, MO, MS, NC, NE, NY, OH, OK, PA, SD, TN, TX, VA, WI, WV.
Taeniopterygidae	Taeniopteryx lita Frison, 1942	1942	yes	USA: AL, AR, FL, IL, IN, KY, LA, MS, NC, NJ, OH, OK, SC, TX, VA, WV
Taeniopterygidae	Taeniopteryx lonicera Ricker & Ross, 1968	1968	yes	USA: AL, AR, FL, GA, LA, MD, MS, NC, NJ, SC, TN, TX, VA.
Taeniopterygidae	Taeniopteryx maura (Pictet, 1841)	1841	yes	USA: AL, AR, CT, DE, GA, IN, KY, MA, MD, ME, MS, NC, NY, OK, OH, PA, SC, TN, TX, VA, WV.
Taeniopterygidae	Taeniopteryx metequi Ricker & Ross, 1968	1968	yes	Canada: ON. USA: AL, AR, IL, IN, KS, KY, MD, MO, NC, NY, OH, OK, PA, VA, WV.
Taeniopterygidae	Taeniopteryx nelsoni Kondratieff & Kirchner, 1982	1982	yes	USA: VA
Taeniopterygidae	Taeniopteryx nivalis Fitch, 1847	1847	yes	Canada: AB, MB, ON, PQ, SK. USA: CA, CT, DE, IA, ID, IL, IN, MD, ME, MI, MN, NV, NY, OH, OR, PA, UT, WI, WA, WV.
Taeniopterygidae	Taeniopteryx parvula Banks, 1918	1918	yes	Canada: AB, MB, ON, PQ. USA: AR, CO, CT, GA, IL, IN, KY, MD, ME, MI, MN, MO, MS, NM, NJ, NY, OH, PA, SC, TN, VA, WI, WV, WY.
Taeniopterygidae	Taeniopteryx robinae Kondratieff & Kirchner, 1984	1984	yes	USA: SC
Taeniopterygidae	Taeniopteryx starki Stewart & Szczytko, 1974	1974	yes	USA: TX
Taeniopterygidae	Taeniopteryx ugola Ricker & Ross, 1968	1968	yes	USA: AL, GA, KY, MD, PA, TN, VA, WV.
Chloroperlidae	Alaskaperla ovibovis (Ricker, 1965)	1965	yes	Canada: BC, NT, YK. USA: AK.
Chloroperlidae	Alloperla acadiana Harper, 1984	1984	yes	Canada: NB.
Chloroperlidae	Alloperla aracoma Harper & Kirchner, 1978	1978	yes	USA: KY, MD, PA, WV.
Chloroperlidae	Alloperla atlantica Baumann, 1974	1974	yes	Canada: NB, NS, ON, PE, PQ. USA: AL, CT, GA, MA, MD, ME, MI, MN, NC, NH, NY, PA, SC, TN, VA, VT.
Chloroperlidae	Alloperla banksi Frison, 1942	1942	yes	Canada: NB, NS, ON, PQ. USA: ME, MI, NY, VA.
Chloroperlidae	Alloperla biserrata Nelson & Kondratieff, 1980	1980	yes	USA: MD, PA, VA, WV
Chloroperlidae	Alloperla caddo Poulton & Stewart, 1987	1987	yes	USA: AR
Chloroperlidae	Alloperla caudata Frison, 1934	1934	yes	USA: AL, AR, IL, IN, KY, MO, MS, OH, OK, TN.
Chloroperlidae	Alloperla chandleri Jewett, 1954	1954	yes	USA: CA, NV.
Chloroperlidae	Alloperla chloris Frison, 1934	1934	yes	Canada: NB, NS, PQ. USA: AL, CT, GA, KY, MA, MD, ME, NC, NH, NY, OH, PA, SC, TN, VA, WV.
Chloroperlidae	Alloperla concolor Ricker, 1936	1936	yes	Canada: NB, NF, NS, ON, PQ. USA: CT, MA, ME, NH, NY, PA, VT, WV.
Chloroperlidae	Alloperla delicata Frison, 1935	1935	yes	Canada: AB, BC. USA: AK, CA, ID, MT, NV, OR, WA.
Chloroperlidae	Alloperla elevata Frison, 1935	1935	yes	Canada: BC. USA: CA, OR, WA
Chloroperlidae	Alloperla fraterna Frison, 1935	1935	yes	Canada: BC. USA: AK, CA, OR, WA.
Chloroperlidae	Alloperla furcula Surdick, 1981	1981	yes	USA: SC
Chloroperlidae	Alloperla hamata Surdick, 1981	1981	yes	USA: AL, AR, IN, KY, MO
Chloroperlidae	Alloperla idei (Ricker, 1935)	1935	yes	Canada: NB, ON, PQ. USA: AL, GA, KY, ME, MS, NY, OH, PA, VA, WV.
Chloroperlidae	Alloperla imbecilla (Say, 1823)	1823	yes	USA: KY, MD, NY, OH, PA, VA, WV
Chloroperlidae	Alloperla lenati Kondratieff & Kirchner, 2004	2004	yes	USA: NC
Chloroperlidae	Alloperla leonarda Ricker, 1952	1952	yes	Canada: NB, NS, PQ. USA: ME, MI, MN, MO.
Chloroperlidae	Alloperla medveda Ricker, 1952	1952	yes	Canada: AB, BC, YK. USA: ID, MT, WY.
Chloroperlidae	Alloperla nanina Banks, 1911	1911	yes	USA: GA, NC, NY, TN, VA
Chloroperlidae	Alloperla natchez Surdick & Stark, 1980	1980	yes	USA: MS
Chloroperlidae	Alloperla neglecta Frison, 1935	1935	yes	USA: NC, OH, TN, VA
Chloroperlidae	Alloperla ouachita Stark & Stewart, 1983	1983	yes	USA: AR
Chloroperlidae	Alloperla petasata Surdick, 2004	2004	yes	Canada: NB, NF, NS, ON, PQ. USA: GA, KY, MA, ME, NC, NH, NY, OH, PA, SC, TN, VA, VT, WV.
Chloroperlidae	Alloperla pilosa Needham & Claassen, 1925	1925	yes	USA: CO, NM.
Chloroperlidae	Alloperla prognoides Surdick, 2004	2004	yes	USA: AL, FL.
Chloroperlidae	Alloperla serrata Needham & Claassen, 1925	1925	yes	Canada: AB, BC, YK. USA: AK, ID, MT, WA, WY.
Chloroperlidae	Alloperla severa (Hagen, 1861)	1861	yes	Canada: AB, BC, NT, YK. USA: AK, CO, ID, MT.
Chloroperlidae	Alloperla stipitata Surdick, 2004	2004	yes	USA: VA.
Chloroperlidae	Alloperla thalia Ricker, 1952	1952	yes	USA: CO, ID, MT, NV, UT, WY.
Chloroperlidae	Alloperla usa Ricker, 1952	1952	yes	USA: AL, GA, KY, MD, NC, OH, PA, SC, TN, VA, WV.
Chloroperlidae	Alloperla voinae Ricker, 1947	1947	yes	Canada: NS, PQ. USA: MA, ME, NY, VT
Chloroperlidae	Alloperla vostoki Ricker, 1947	1947	yes	Canada: NB, NS. USA: ME, NY, PA
Chloroperlidae	Bisancora pastina (Jewett, 1962)	1962	yes	Mexico: Baja California. USA: CA, OR.
Chloroperlidae	Bisancora rutriformis Surdick, 1981	1981	yes	USA: CA
Chloroperlidae	Haploperla brevis (Banks, 1895)	1895	yes	Canada: AB, BC, MB, NB, NS, NT, ON, PE, PQ, SK. USA: AL, AR, CT, DE, FL, GA, IL, IN, KY, MA, MD, ME, MI, MN, MO, MS, NC, NH, NJ, NY, OH, OK, PA, SC, TN, VA, VT, WI, WV.
Chloroperlidae	Haploperla chilnualna (Ricker, 1952)	1952	yes	Canada: BC. Mexico: Baja California. USA: CA, NV, OR, WA.
Chloroperlidae	Haploperla chukcho (Surdick & Stark, 1980)	1980	yes	USA: MS
Chloroperlidae	Haploperla fleeki Kondratieff, Kirchner & Lenat, 2005	2005	yes	USA: NC
Chloroperlidae	Haploperla orpha (Frison, 1937)	1937	yes	Canada: NB, ON, PQ. USA: ME, MI, MN, ND, NY, WI
Chloroperlidae	Haploperla parkeri Kirchner & Kondratieff, 2005	2005	yes	USA: NC, VA.
Chloroperlidae	Kathroperla perdita Banks, 1920	1920	yes	Canada: AB, BC, YK. USA: AK, CA, ID, MT, NV, OR, WA.
Chloroperlidae	Kathroperla siskiyou Stark & Kondratieff, 2015	2015	yes	USA: OR
Chloroperlidae	Kathroperla takhoma Stark & Surdick, 1987	1987	yes	USA: CA, WA.
Chloroperlidae	Neaviperla forcipata (Neave, 1929)	1929	yes	Canada: AB, BC, YK. USA: AK, MT, WA.
Chloroperlidae	Paraperla frontalis (Banks, 1902)	1902	yes	Canada: AB, BC, YK. USA: AK, CA, CO, ID, MT, NM, NV, OR, SD, UT, WA, WY.
Chloroperlidae	Paraperla wilsoni Ricker, 1965	1965	yes	Canada: AB, BC, YK. USA: CA, ID, MT, OR, WA.
Chloroperlidae	Plumiperla diversa (Frison, 1935)	1935	yes	Canada: AB, BC, YK. USA: AK, CA, CO, ID, MT, NM, NV, OR, UT, WA, WY.
Chloroperlidae	Plumiperla spinosa (Surdick, 1981)	1981	yes	USA: CA, NV.
Chloroperlidae	Rasvena terna (Frison, 1942)	1942	yes	Canada: QC. USA: GA, MA, ME, NC, NH, NY, PA, TN, VA, VT, WV.
Chloroperlidae	Sasquaperla hoopa Stark & Baumann, 2001	2001	yes	USA: CA
Chloroperlidae	Suwallia amoenacolens Alexander & Stewart, 1999	1999	yes	USA: CA
Chloroperlidae	Suwallia autumna (Hoppe, 1938)	1938	yes	Canada: AB, BC. USA: AK, CA, CO, ID, MT, OR, WA, WY
Chloroperlidae	Suwallia dubia (Frison, 1935)	1935	yes	Canada: AB, BC, YK. USA: AK, CA, CO, ID, MT, OR, UT, WA, WY.
Chloroperlidae	Suwallia lineosa (Banks, 1918)	1918	yes	Canada: AB, BC, SK, YK. USA: AK, CO, ID, MT, OR, SD, UT, WA, WY.
Chloroperlidae	Suwallia marginata (Banks, 1897)	1897	yes	Canada: LB, NB, ON, PQ. USA: GA, MA, MD, ME, NC, NH, NY, TN, PA, VA, VT, WV.
Chloroperlidae	Suwallia pallidula (Banks, 1904)	1904	yes	Canada: AB, BC, MB. USA: AZ, CA, CO, ID, MT, NM, NV, OR, UT, WA, WY.
Chloroperlidae	Suwallia salish Alexander & Stewart, 1999	1999	yes	USA: MT
Chloroperlidae	Suwallia shepardi Alexander & Stewart, 1999	1999	yes	USA: CA
Chloroperlidae	Suwallia sierra Baumann & Bottorff, 1997	1997	yes	USA: CA
Chloroperlidae	Suwallia starki Alexander & Stewart, 1999	1999	yes	Canada: AB, BC, NT, YK. USA: AK, CA, CO, ID, MT, NM, NV, OR, WA, WY.
Chloroperlidae	Suwallia sublimis Alexander & Stewart, 1999	1999	yes	USA: CA, NV.
Chloroperlidae	Suwallia wardi Kondratieff & Kirchner, 1991	1991	yes	USA: CO, MT
Chloroperlidae	Sweltsa adamantea Surdick, 1995	1995	yes	USA: OR, WA
Chloroperlidae	Sweltsa albertensis (Needham & Claassen, 1925)	1925	yes	Canada: AB, BC. USA: CO, ID, MT, WY.
Chloroperlidae	Sweltsa borealis (Banks, 1895)	1895	yes	Canada: AB, BC, YK. USA: AK, CA, CO, ID, MT, NM, NV, OR, SD, UT, WA, WY.
Chloroperlidae	Sweltsa californica (Jewett, 1965)	1965	yes	USA: CA
Chloroperlidae	Sweltsa coloradensis (Banks, 1898)	1898	yes	Canada: AB, BC, YK. USA: AK, AZ, CA, CO, ID, MT, NM, NV, OR, SD, UT, WA, WY. From Stark & Baumann (2018): CA, CO, ID, NM, NV, OR, SD, UT, WY. Others are not verified and may represent 2 new species from this paper.
Chloroperlidae	Sweltsa continua (Banks, 1911)	1911	yes	USA: CA
Chloroperlidae	Sweltsa cristata Surdick, 1995	1995	yes	USA: UT
Chloroperlidae	Sweltsa durfeei Kondratieff & Baumann, 2009	2009	yes	USA: ID, MT
Chloroperlidae	Sweltsa exquisita (Frison, 1935)	1935	yes	Canada: BC. USA: AK, OR, WA.
Chloroperlidae	Sweltsa fidelis (Banks, 1920)	1920	yes	Canada: AB, BC, YK. USA: AK, CA, CO, ID, MT, NV, OR, UT, WA, WY.
Chloroperlidae	Sweltsa gaufini Baumann, 1973	1973	yes	USA: ID, UT
Chloroperlidae	Sweltsa hoffmani Kondratieff & Kirchner, 2009	2009	yes	USA: AL, IN, KY, MD, NY, OH, PA WV, TN.
Chloroperlidae	Sweltsa holstonensis Kondratieff & Kirchner, 1998	1998	yes	USA: VA
Chloroperlidae	Sweltsa hondo Baumann & Jacobi, 1984	1984	yes	USA: AZ, CO, NM.
Chloroperlidae	Sweltsa lamba (Needham & Claassen, 1925)	1925	yes	USA: CO, ID, MT, NM, NV, OR, UT, WY.
Chloroperlidae	Sweltsa lateralis (Banks, 1911)	1911	yes	Canada: NB, ON, PQ. USA: CT, GA, KY, MA, MD, ME, NC, NH, NY, OH, PA, SC, TN, VA, VT, WV.
Chloroperlidae	Sweltsa lyrata Stark & Baumann, 2018	2018	yes	Canada: AB, BC, YK. USA: ID, MT, WA. Maybe present in other areas of older S. coloradensis range.
Chloroperlidae	Sweltsa mediana (Banks, 1911)	1911	yes	USA: AL, GA, NC, SC, TN, VA, WV.
Chloroperlidae	Sweltsa mogollonica Stark & Baumann, 2018	2018	yes	USA: AZ, NM.
Chloroperlidae	Sweltsa naica (Provancher, 1876)	1876	yes	Canada: LB, NB, NF, NS, PE, PQ. USA: ME, NH, NY, PA, VA, VT, WV.
Chloroperlidae	Sweltsa occidens (Frison, 1937)	1937	yes	Canada: BC. USA: AK, OR, WA.
Chloroperlidae	Sweltsa onkos (Ricker, 1936)	1936	yes	Canada: LB, NB, NF, NS, ON, PE, PQ. USA: CT, DE, KY, MA, MD, ME, NH, NY, PA, VA, VT, WV.
Chloroperlidae	Sweltsa oregonensis (Frison, 1935)	1935	yes	Canada: BC. USA: AK, OR, WA.
Chloroperlidae	Sweltsa pacifica (Banks, 1895)	1895	yes	Canada: BC. USA: AK, CA, ID, NV, OR, WA.
Chloroperlidae	Sweltsa palearata Surdick, 2004	2004	yes	USA: MD, PA, VA, WV.
Chloroperlidae	Sweltsa pisteri Baumann & Bottorff, 1997	1997	yes	USA: CA
Chloroperlidae	Sweltsa pocahontas Kirchner & Kondratieff, 1988	1988	yes	USA: MD, WV
Chloroperlidae	Sweltsa resima Surdick, 1995	1995	yes	USA: CA, NV.
Chloroperlidae	Sweltsa revelstoka (Jewett, 1955)	1955	yes	Canada: AB, BC. USA: AK, MT, OR, WA, WY.
Chloroperlidae	Sweltsa salix Lee & Baumann, 2010	2010	yes	USA: CA.
Chloroperlidae	Sweltsa tamalpa (Ricker, 1952)	1952	yes	USA: CA.
Chloroperlidae	Sweltsa townesi (Ricker, 1952)	1952	yes	USA: CA, NV
Chloroperlidae	Sweltsa umbonata Surdick, 1995	1995	yes	USA: CA.
Chloroperlidae	Sweltsa urticae (Ricker, 1952)	1952	yes	USA: NC, VA
Chloroperlidae	Sweltsa voshelli Kondratieff & Kirchner, 1991	1991	yes	USA: GA, NC, VA
Chloroperlidae	Sweltsa yurok Stark & Baumann, 2007	2007	yes	USA: CA
Chloroperlidae	Triznaka pintada (Ricker, 1952)	1952	yes	USA: AZ, CA, CO, ID, NM, NV, OR, SD, UT, WA, WY.
Chloroperlidae	Triznaka sheldoni Baumann & Kondratieff, 2008	2008	yes	USA: CA, ID, NV, UT
Chloroperlidae	Triznaka signata (Banks, 1895)	1895	yes	Canada: AB, BC, SK, YK. USA: AK, CO, ID, MT, NM, NV, OR, SD, UT, WA, WY.
Chloroperlidae	Triznaka wallowa Kondratieff & Baumann, 2012	2012	yes	USA: OR
Chloroperlidae	Utaperla gaspesiana Harper & Roy, 1975	1975	yes	Canada: PQ. USA: MD, ME, NH, NY, PA, WV
Chloroperlidae	Utaperla sopladora Ricker, 1952	1952	yes	Canada: AB, BC, YK. USA: AK, ID, MT, NV, UT, WY.
Perlidae	Acroneuria abnormis (Newman, 1838)	1838	yes	Canada: AB, MB, NB, NF, ON, PQ, SK, USA: AL, CO, CT, DE, FL, GA, IA, IL, IN, KS, KY, LA, MA, MD, ME, MI, MN, MS, MT, NC, ND, NE, NM, NV, NY, OH, PA, SC, SD, TN, UT, VA, WI, WV, WY.
Perlidae	Acroneuria arenosa (Pictet, 1841)	1841	yes	Canada: PQ. USA: AL, CT, DC, DE, FL, GA, LA, MA, MD, ME, MS, NC, NJ, NY, PA, SC, TX, VA, WV.
Perlidae	Acroneuria arida (Hagen, 1861)	1861	yes	USA: GA, NC, NJ, PA, TN, TX.
Perlidae	Acroneuria carolinensis (Banks, 1905)	1905	yes	Canada: ON, PQ, USA: AL, CT, GA, KY, MA, MD, ME, MS, NC, NH, NJ, NY, OH, PA, SC, TN, VA, WV.
Perlidae	Acroneuria covelli Grubbs & Stark, 2004	2004	yes	USA: IN, KY, OH, TN
Perlidae	Acroneuria evoluta Klapálek, 1909	1909	yes	USA: AL, AR, FL, GA, IL, IN, KS, LA, MO, MS, OH, OK, PA, TN, TX, WV.
Perlidae	Acroneuria filicis Frison, 1942	1942	yes	USA: AL, AR, GA, IL, IN, KY, MD, MO, OH, PA, SC, TN, VA, WV
Perlidae	Acroneuria flinti Stark & Gaufin, 1976	1976	yes	USA: VA
Perlidae	Acroneuria frisoni Stark & Brown, 1991	1991	yes	Canada: ON. USA: AL, AR, IL, IN, KS, KY, MA, MD, MI, MO, NC, OH, OK, PA, TN, WV.
Perlidae	Acroneuria hitchcocki Kondratieff & Kirchner, 1988	1988	yes	USA: IN, KY
Perlidae	Acroneuria internata (Walker, 1852)	1852	yes	USA: AR, IL, IN, KY, MI, MN, MO, OH, OK, VA, WI, WV.
Perlidae	Acroneuria kirchneri Stark & Kondratieff, 2004	2004	yes	USA: KY, OH, PA, VA, WV.
Perlidae	Acroneuria kosztarabi Kondratieff & Kirchner, 1993	1993	yes	USA: VA.
Perlidae	Acroneuria lycorias (Newman, 1839)	1839	yes	Canada: MB, NB, NS, ON, PQ, SK. USA: CT, FL, KY, IA, MD, ME, MI, MN, NC, ND, NJ, NY, OH, PA, TN, VA, WI, WV.
Perlidae	Acroneuria ozarkensis Poulton & Stewart, 1991	1991	yes	USA: AR, MO
Perlidae	Acroneuria perplexa Frison, 1937	1937	yes	USA: AL, AR, DC, GA, IL, IN, KY, MO, OH, OK, PA, TN, WV.
Perlidae	Acroneuria petersi Stark & Gaufin, 1976	1976	yes	USA: AL, GA, TN
Perlidae	Acroneuria yuchi Stark & Kondratieff, 2004	2004	yes	USA: VA
Perlidae	Agnetina annulipes (Hagen, 1861)	1861	yes	USA: AL, DC, FL, GA, IN, KY, LA, MD, MS, OH, PA, SC, VA, WV.
Perlidae	Agnetina capitata (Pictet, 1841)	1841	yes	Canada: NB, NS, ON, PE, PQ. USA: AR, CT, DE, IA, IL, IN, KY, MA, MD, ME, MI, MN, MO, NH, NY, OH, PA, VA, WI, WV.
Perlidae	Agnetina flavescens (Walsh, 1862)	1862	yes	USA: AL, AR, GA, IL, IN, KY, MD, MI, MN, MO, NC, NY, OH, OK, PA, SC, TN, VA, WI, WV.
Perlidae	Anacroneuria aethiops (Walker, 1852)	1852	yes	Mexico: Chiapas, Oaxaca, Puebla, Veracruz
Perlidae	Anacroneuria barbai Mayorga, 2016	2016	yes	Mexico: Tabasco.
Perlidae	Anacroneuria baumanni Stark & Kondratieff, 2004	2004	yes	Mexico: Chihuahua
Perlidae	Anacroneuria benedettoi Stark, 1998	1998	yes	Costa Rica. Honduras. Mexico. Panama.
Perlidae	Anacroneuria brailovskyi Stark & Kondratieff, 2004	2004	yes	Mexico: Veracruz
Perlidae	Anacroneuria brava Mayorga & Contreras-Ramos, 2017	2017	yes	Mexico: Estado de Mexico.
Perlidae	Anacroneuria buenoi Stark & Kondratieff, 2004	2004	yes	Mexico: Veracruz
Perlidae	Anacroneuria contrerasi Stark & Kondratieff, 2004	2004	yes	Mexico: Neuvo Leon
Perlidae	Anacroneuria flavifacies Jewett, 1958	1958	yes	Mexico.
Perlidae	Anacroneuria hoogstraali Jewett, 1958	1958	yes	Mexico: Nuevo Leon.
Perlidae	Anacroneuria izapa Stark & Kondratieff, 2004	2004	yes	Mexico: Chiapas.
Perlidae	Anacroneuria mixteca Stark & Kondratieff, 2004	2004	yes	Mexico
Perlidae	Anacroneuria nigrocincta (Pictet, 1841)	1841	yes	Mexico.
Perlidae	Anacroneuria nigrolineata Jewett, 1958	1958	yes	Mexico.
Perlidae	Anacroneuria olmec Stark & Kondratieff, 2004	2004	yes	Mexico: Veracruz.
Perlidae	Anacroneuria pareja Stark & Kondratieff, 2004	2004	yes	Mexico: Chiapas.
Perlidae	Anacroneuria quetzalcoatl Stark & Kondratieff, 2004	2004	yes	Mexico: Chiapas.
Perlidae	Anacroneuria ratcliffei Stark & Kondratieff, 2004	2004	yes	Mexico: Chiapas, Vera Cruz.
Perlidae	Anacroneuria sonora Stark & Kondratieff, 2004	2004	yes	Mexico: Sonora.
Perlidae	Anacroneuria wipukupa Baumann & Olson, 1984	1984	yes	USA: AZ.
Perlidae	Anacroneuria zaga Stark & Kondratieff, 2004	2004	yes	Mexico: Veracruz.
Perlidae	Attaneuria ruralis (Hagen, 1861)	1861	yes	USA: AL, AR, DC, FL, GA, IA, IL, IN, KS, MB, MD, MI, MN, MO, MS, NC, NE, NY, OH, PA, SC, TN, VA, WI.
Perlidae	Beloneuria georgiana (Banks, 1914)	1914	yes	USA: GA, NC
Perlidae	Beloneuria jamesae Stark & Szczytko, 1976	1976	yes	USA: AL
Perlidae	Beloneuria stewarti Stark & Szczytko, 1976	1976	yes	USA: GA, NC, SC, TN
Perlidae	Calineuria californica (Banks, 1905)	1905	yes	Canada: AB, BC. USA: CA, ID, MT, NV, OR, WA.
Perlidae	Claassenia sabulosa (Banks, 1900)	1900	yes	Canada: AB, BC, MB, NT, Nunavut, ON, PQ, SK, YK. USA: AZ, CA, CO, ID, MT, NM, NV, OR, SD, UT, WA, WY.
Perlidae	Doroneuria baumanni Stark & Gaufin, 1974	1974	yes	Canada: BC. USA: CA, NV, OR, WA.
Perlidae	Doroneuria theodora (Needham & Claassen, 1922)	1922	yes	Canada: AB, BC. USA: ID, MT, WY.
Perlidae	Eccoptura xanthenes (Newman, 1838)	1838	yes	USA: AL, CT, DE, FL, GA, KY, MD, MS, NC, NY, OH, PA, SC, TN, VA, WV.
Perlidae	Hansonoperla appalachia Nelson, 1979	1979	yes	USA: MA, MD, NH, PA, SC, TN, VA, WV
Perlidae	Hansonoperla cheaha Kondratieff & Kirchner, 1996	1996	yes	USA: AL
Perlidae	Hansonoperla hokolesqua Kondratieff & Kirchner, 1996	1996	yes	USA: KY, WV
Perlidae	Hesperoperla hoguei Baumann & Stark, 1980	1980	yes	USA: CA
Perlidae	Hesperoperla pacifica (Banks, 1900)	1900	yes	Canada: AB, BC, SK, YK. USA: AK, AZ, CA, CO, ID, MT, NM, NV, OR, SD, UT, WA, WY.
Perlidae	Neoperla carlsoni Stark & Baumann, 1978	1978	yes	USA: AL, AR, FL, LA, MO, MS, SC, TX, VA.
Perlidae	Neoperla catharae Stark & Baumann, 1978	1978	yes	USA: AL, AR, IL, IN, KY, MD, MI, MO, NC, OH, OK, PA, TN, VA.
Perlidae	Neoperla choctaw Stark & Baumann, 1978	1978	yes	USA: AR, KY, MO, OK, PA, WV
Perlidae	Neoperla clymene (Newman, 1839)	1839	yes	USA: FL, GA, IA, IL, IN, KS, KY, LA, MS, NC, OK, PA, SC, TX, VA, WV.
Perlidae	Neoperla coosa Smith & Stark, 1998	1998	yes	USA: AL, GA, IN, KY, NC, NY, OH, TN, VA.
Perlidae	Neoperla coxi Stark, 1995	1995	yes	USA: MS.
Perlidae	Neoperla falayah Stark & Lentz, 1988	1988	yes	USA: AR, MO, OK
Perlidae	Neoperla gaufini Stark & Baumann, 1978	1978	yes	USA: IN, KY, OH
Perlidae	Neoperla harpi Ernst & Stewart, 1986	1986	yes	USA: AR, IL, MO, OK
Perlidae	Neoperla harrisi Stark & Lentz, 1988	1988	yes	USA: AL
Perlidae	Neoperla mainensis Banks, 1948	1948	yes	Canada: ON. USA: IL, ME, OH
Perlidae	Neoperla occipitalis (Pictet, 1841)	1841	yes	Canada: NS, ON. USA: AL, IL, IN, KY, ME, MS, NY, OH, PA, SC, TN, VA, WI
Perlidae	Neoperla osage Stark & Lentz, 1988	1988	yes	USA: AR, IA, IN, MO, OK
Perlidae	Neoperla robisoni Poulton & Stewart, 1986	1986	yes	USA: AR, IL, IN, MD, MO, MS, OH, OK, PA, TN, WI, WV.
Perlidae	Neoperla stewarti Stark & Baumann, 1978	1978	yes	USA: AL, GA, IL, IN, KY, MA, MD, ME, MI, MN, MS, NC, OH, PA, TN, VA, WI, WV.
Perlidae	Paragnetina fumosa (Banks, 1902)	1902	yes	USA: AL, DC, FL, GA, LA, MS, NC, PA, SC, TX, VA.
Perlidae	Paragnetina ichusa Stark & Szczytko, 1981	1981	yes	USA: NC, SC, TN, VA
Perlidae	Paragnetina immarginata (Say, 1823)	1823	yes	Canada: PQ. USA: CT, DE, GA, KY, MA, MD, ME, NC, NH, NY, PA, SC, TN, VA, WV.
Perlidae	Paragnetina kansensis (Banks, 1905)	1905	yes	USA: AL, AR, FL, GA, IL, IN, KS, KY, LA, MO, MS, NC, SC.
Perlidae	Paragnetina media (Walker, 1852)	1852	yes	Canada: MB, NB, ON, PQ, SK. USA: AR, CT, DE, IA, IL, IN, KY, MD, ME, MI, MN, MO, NH, NY, OH, PA, VA, WI, WV.
Perlidae	Perlesta adena Stark, 1989	1989	yes	USA: IN, KY, OH, TN
Perlidae	Perlesta armitagei Grubbs & DeWalt, 2018	2018	yes	USA: IN, KY, OH, PA.
Perlidae	Perlesta baumanni Stark, 1989	1989	yes	USA: AR, OK
Perlidae	Perlesta beatyi Kondratieff, Zuellig & Lenat, 2011	2011	yes	USA: NC.
Perlidae	Perlesta bjostadi Kondratieff & Lenat, 2006	2006	yes	USA: NC.
Perlidae	Perlesta bolukta Stark, 1989	1989	yes	USA: MO, OK
Perlidae	Perlesta browni Stark, 1989	1989	yes	AR, MO, OK, VA.
Perlidae	Perlesta cinctipes (Banks, 1905)	1905	yes	USA: AR, IA, IL, KS, KY, MO, NE, OK, WV?.
Perlidae	Perlesta cranshawi Kondratieff & Kirchner, 2006	2006	yes	USA: VA
Perlidae	Perlesta dakota Kondratieff & Baumann, 1999	1999	yes	USA: ND, SD
Perlidae	Perlesta decipiens (Walsh, 1862)	1862	yes	USA: AL, AR, AZ, CO, GA, IA, IL, IN, KY, MI, MO, ND, NE, NM, OH, OK, PA, SD, TN, TX, VA, WI, WV, WY.
Perlidae	Perlesta durfeei Kondratieff, Zuellig & Kirchner, 2008	2008	yes	USA: VA.
Perlidae	Perlesta ephelida Grubbs & DeWalt, 2012	2012	yes	Canada: ON. USA: AL, AR, GA, IA, IL, IN, KY, MA, MD, MI, MO, OH, WI, WV.
Perlidae	Perlesta etnieri Kondratieff & Kirchner, 2002	2002	yes	USA: TN
Perlidae	Perlesta frisoni Banks, 1948	1948	yes	USA: NC, SC, TN, VA, WV
Perlidae	Perlesta fusca Poulton & Stewart, 1991	1991	yes	USA: AR, MO, OK
Perlidae	Perlesta georgiae Kondratieff, Zuellig & Lenat, 2008	2008	yes	USA: NC.
Perlidae	Perlesta golconda DeWalt & Stark, 1998	1998	yes	USA: IA, IL, IN, MI, MO, NE.
Perlidae	Perlesta lagoi Stark, 1989	1989	yes	USA: AL, GA, IA, IL, IN, KY, MI, MS, OH, TN.
Perlidae	Perlesta leathermani Kondratieff & Zuellig, 2006	2006	yes	USA: NC
Perlidae	Perlesta mihucorum Kondratieff & Myers, 2011	2011	yes	USA: MD, NY.
Perlidae	Perlesta nelsoni Stark, 1989	1989	yes	USA: MD, NC, NY, PA, SC, TN, VA, WV.
Perlidae	Perlesta nitida Banks, 1948	1948	yes	USA: CT, FL, KY, MA, PA.
Perlidae	Perlesta ouabache Grubbs & DeWalt, 2011	2011	yes	USA: IN, IL, KY.
Perlidae	Perlesta placida (Hagen, 1861)	1861	yes	USA: AL, DC, DE, FL, GA, KS, KY, LA, MD, ME, MS, NC, PA, TN, TX, VA, WV.
Perlidae	Perlesta puttmanni Kondratieff & Kirchner, 2003	2003	yes	USA: NC, VA, WV.
Perlidae	Perlesta roblei Kondratieff & Kirchner, 2003	2003	yes	USA: NC, VA
Perlidae	Perlesta shawnee Grubbs, 2005	2005	yes	USA: AL, GA, IL, IN, KY, NC, VA.
Perlidae	Perlesta shubuta Stark, 1989	1989	yes	USA: AL, FL, LA, MS.
Perlidae	Perlesta sublobata South & DeWalt, 2019	2019	yes	USA: AR, OK.
Perlidae	Perlesta teaysia Kirchner & Kondratieff, 1997	1997	yes	USA: IL, IN, KY, MD, OH, PA, TN, VA, WV.
Perlidae	Perlesta xube Stark & Rhodes, 1997	1997	yes	USA: IA, IL, ND, NE, OH
Perlidae	Perlinella drymo (Newman, 1839)	1839	yes	Canada: NS, PQ. USA: AL, AR, CT, DC, FL, GA, IA, IL, IN, KS, KY, LA, MA, MD, ME, MI, MN, MO, MS, NC, NH, NJ, NY, OH, OK, PA, SC, TN, TX, VA, WI, WV.
Perlidae	Perlinella ephyre (Newman, 1839)	1839	yes	USA: AL, AR, CT, FL, GA, IA, IN, IL, IN, KS, KY, LA, MA, MD, ME, MI, MN, MO, MS, NC, NJ, NY, OH, OK, PA, RI, SC, TN, VA, WI, WV.
Perlidae	Perlinella zwicki Kondratieff, Kirchner & Stewart, 1988	1988	yes	USA: AL, FL, MS, NC, SC.
Perlodidae	Baumannella alameda (Needham & Claassen, 1925)	1925	yes	USA: CA
Perlodidae	Calliperla luctuosa (Banks, 1906)	1906	yes	USA: CA, OR, WA
Perlodidae	Cascadoperla trictura (Hoppe, 1938)	1938	yes	Canada: BC. USA: AK, CA, ID, MT, NV, OR, WA.
Perlodidae	Chernokrilus misnomus (Claassen, 1936)	1936	yes	USA: CA, OR
Perlodidae	Clioperla clio (Newman, 1839)	1839	yes	Canada: ON, USA: AL, AR, CT, DE, FL, GA, IA, IL, IN, KY, MA, MD, MI, MO, MS, NC, OH, OK, PA, SC, TN, VA, WI, WV.
Perlodidae	Cosumnoperla hypocrena Szczytko & Bottorff, 1987	1987	yes	USA: CA.
Perlodidae	Cosumnoperla sequoia Bottorff, 2007	2007	yes	USA: CA.
Perlodidae	Cultus aestivalis (Needham & Claassen, 1925)	1925	yes	Canada: BC, YK. USA: AZ, CO, ID, MT, NM, NV, UT, WY.
Perlodidae	Cultus decisus decisus (Walker, 1852)	1852	yes	Canada: NB, ON. USA: MI, NY, OH, PA, WV.
Perlodidae	Cultus decisus isolatus (Banks, 1920)	1920	yes	USA: GA, NC, VA.
Perlodidae	Cultus pilatus (Frison, 1942)	1942	yes	Canada: BC, YK. USA: CA, ID, MT, NV, OR, WA.
Perlodidae	Cultus tostonus (Ricker, 1952)	1952	yes	Canada: AB, BC. USA: CA, ID, MT, NV, OR, WA, WY.
Perlodidae	Cultus verticalis (Banks, 1920)	1920	yes	Canada: PQ. USA: GA, MD, NC, NH, PA, TN, VA, VT, WV.
Perlodidae	Diploperla duplicata (Banks, 1920)	1920	yes	USA: AL, DE, GA, MD, MS, NC, PA, SC, TN, VA, WV.
Perlodidae	Diploperla janeae Kondratieff & Verdone, 2017	2017	yes	USA: NC, VA.
Perlodidae	Diploperla kanawholensis Kirchner & Kondratieff, 1984	1984	yes	USA: KY, NC, VA, WV
Perlodidae	Diploperla morgani Kondratieff & Voshell, 1979	1979	yes	USA: NC, VA
Perlodidae	Diploperla robusta Stark & Gaufin, 1974	1974	yes	USA: AL, CT, IL, IN, KY, MD, OH, PA, TN, VA, WV.
Perlodidae	Diura knowltoni (Frison, 1937)	1937	yes	Canada: AB, BC, SK, YK. USA: CA, CO, ID, MT, NM, NV, OR, UT, WY.
Perlodidae	Diura washingtoniana (Hanson, 1940)	1940	yes	USA: NH.
Perlodidae	Frisonia picticeps (Hanson, 1942)	1942	yes	Canada: BC. USA: CA, NV, OR, WA.
Perlodidae	Helopicus bogaloosa Stark & Ray, 1983	1983	yes	USA: AL, FL, GA, LA, MS, NC, SC
Perlodidae	Helopicus nalatus (Frison, 1942)	1942	yes	USA: AR, IL, IN, KS, MI, MO, OK.
Perlodidae	Helopicus subvarians (Banks, 1920)	1920	yes	Canada: ON, PQ. USA: AL, CT, FL, GA, KY, ME, NC, NY, PA, SC, TN, VA, WV.
Perlodidae	Hydroperla crosbyi (Needham & Claassen, 1925)	1925	yes	AR, IL, IN, KS, MO, OK, TX
Perlodidae	Hydroperla fugitans (Needham & Claassen, 1925)	1925	yes	USA: AR, IA, IL, IN, KS, KY, MO, OK, TN, TX
Perlodidae	Hydroperla phormidia Ray & Stark, 1981	1981	yes	USA: AL, FL, NC, SC
Perlodidae	Hydroperla rickeri (Stark, 1984)	1984	yes	USA: TN
Perlodidae	Isogenoides colubrinus (Hagen, 1874)	1874	yes	Canada: AB, BC, MB, NT, Nunavut, SK, YK. USA: AK, AZ, CA, CO, ID, MT, NM, OR, UT, WA, WY.
Perlodidae	Isogenoides doratus (Frison, 1942)	1942	yes	Canada: BC, MB, PQ. USA: IA, MN, MI, NY.
Perlodidae	Isogenoides elongatus (Hagen, 1874)	1874	yes	Canada: AB, BC, MB. USA: AZ, CO, ID, MT, NM, NV, SD, UT, WA, WY.
Perlodidae	Isogenoides frontalis (Newman, 1838)	1838	yes	Canada: MB, NF, ON, PQ, SK. USA: ME, MI, MN, NY, WI.
Perlodidae	Isogenoides hansoni (Ricker, 1952)	1952	yes	Canada: NB, NS, PQ. USA: CT, MA, MD, ME, NC, NY, PA, VA, WV
Perlodidae	Isogenoides olivaceus (Walker, 1852)	1852	yes	Canada: ON, PQ. USA: MI, MN, PA, WI.
Perlodidae	Isogenoides varians (Walsh, 1862)	1862	yes	USA: AL, FL, IA, IL, IN, KS, MN, MS, NC, SC, TN, VA.
Perlodidae	Isogenoides zionensis Hanson, 1949	1949	yes	Canada: BC, NT. USA: AK, AZ, CO, NM, UT.
Perlodidae	Isoperla acula Jewett, 1962	1962	yes	USA: CA
Perlodidae	Isoperla adunca Jewett, 1962	1962	yes	USA: CA
Perlodidae	Isoperla arcana Beaty, Holland & Lenat, 2017	2017	yes	USA: NC.
Perlodidae	Isoperla baumanni Szczytko & Stewart, 1984	1984	yes	USA: CA
Perlodidae	Isoperla bellona Banks, 1911	1911	yes	USA: GA, NC
Perlodidae	Isoperla bifurcata Szczytko & Stewart, 1979	1979	yes	USA: CA, ID, OR, WA
Perlodidae	Isoperla bilineata (Say, 1823)	1823	yes	Canada: MB, NB NF, ON, PQ, SK, USA: AL, CO, CT, FL, IA, IL, IN, KS, KY, MA, ME, MI, MN, MO, MS, NC, ND, NE, NY, OH, PA, SD, VA, WI, WV.
Perlodidae	Isoperla borisi Beaty, Holland & Lenat, 2017	2017	yes	USA: NC.
Perlodidae	Isoperla burksi Frison, 1942	1942	yes	USA: AL, AR, IL, IN, KY, MD, MO, NC, SC, NJ, OH, OK, SC, VA, WV
Perlodidae	Isoperla catawba Szczytko & Kondratieff, 2015	2015	yes	USA: SC.
Perlodidae	Isoperla cherokee Szczytko & Kondratieff, 2015	2015	yes	USA: NC, TN.
Perlodidae	Isoperla chickamauga Szczytko & Kondratieff, 2015	2015	yes	USA: GA.
Perlodidae	Isoperla citronella (Newport, 1851)	1851	yes	Canada: ON
Perlodidae	Isoperla cotta Ricker, 1952	1952	yes	Canada: NB, NS, ON, PE, PQ. USA: MA, ME, MI, NY, SC, VA, WI, WV.
Perlodidae	Isoperla davisi James, 1974	1974	yes	USA: AL, AR, DE, FL, LA, MO, MS, NC, OK, SC, TX, VA.
Perlodidae	Isoperla decepta Frison, 1935	1935	yes	Canada: ON. USA: AL, IL, IN, KY, MO, OH
Perlodidae	Isoperla decolorata (Walker, 1852)	1852	yes	Canada: AB, BC, MB, NT, Nunavut, SK, YK. USA: AK.
Perlodidae	Isoperla denningi Jewett, 1955	1955	yes	USA: CA
Perlodidae	Isoperla dewalti Verdone & Kondratieff, 2017	2017	yes	USA: NC, TN, VA.
Perlodidae	Isoperla dicala Frison, 1942	1942	yes	Canada: MB, NB, ON, PQ. USA: AL, AR, CT, FL, GA, IA, IN, KY, MA, MD, ME, MI, MN, MO, MS, NC, NY, OH, PA, SC, TN, VA, WI, WV.
Perlodidae	Isoperla distincta Nelson, 1976	1976	yes	USA: NC, SC, TN
Perlodidae	Isoperla emarginata Harden & Mickel, 1952	1952	yes	USA: MN.
Perlodidae	Isoperla evanescens Verdone & Kondratieff, 2016	2016	yes	USA: VA, WV.
Perlodidae	Isoperla fauschi Szczytko & Kondratieff, 2015	2015	yes	USA: NC, VA.
Perlodidae	Isoperla francesca Harper, 1971	1971	yes	Canada: NB, NS, PQ. USA: CT, MA, ME, NY, PA.
Perlodidae	Isoperla frisoni Illies, 1966	1966	yes	Canada: MB, NB, NS, ON, PE, PQ. USA: CT, DE, GA, IN, ME, MI, MN, NC, NY, PA, SC, TN, VA, WI.
Perlodidae	Isoperla fulva Claassen, 1937	1937	yes	Canada: AB, BC. USA: AZ, CA, CO, ID, MT, NM, NV, OR, UT, WA, WY.
Perlodidae	Isoperla fusca Needham & Claassen, 1925	1925	yes	Canada: AB, BC, YK. USA: ID, MT, OR, WA, WY.
Perlodidae	Isoperla gibbsae Harper, 1971	1971	yes	Canada: PQ. USA: CT, MA, MD, NY, WV.
Perlodidae	Isoperla gravitans (Needham & Claassen, 1925)	1925	yes	USA: OR, WA
Perlodidae	Isoperla holochlora Klapálek, 1923	1923	yes	Canada: NS, PQ. USA: AL, CT, DE, GA, KY, MA, MD, ME, NC, NY, OH, PA, SC, TN, VA, WV.
Perlodidae	Isoperla irregularis (Klapálek, 1923)	1923	yes	USA: AR, IL, KS, LA, MO, OK, TX.
Perlodidae	Isoperla jamesae Grubbs & Szczytko, 2010	2010	yes	USA: AL, MS.
Perlodidae	Isoperla jewetti Szczytko & Stewart, 1976	1976	yes	USA: AZ, CO, NM, TX.
Perlodidae	Isoperla katmaiensis Szczytko & Stewart, 1979	1979	yes	USA: AK.
Perlodidae	Isoperla kirchneri Szczytko & Kondratieff, 2015	2015	yes	USA: KY, MD, NC, NY, PA, TN, VA, WV.
Perlodidae	Isoperla lata Frison, 1942	1942	yes	Canada: LB, NB, NS, ON, PQ. USA: MA, ME, MI, MN, NC, NY, PA, TN, VA, WI, WV
Perlodidae	Isoperla laucki Baumann & Lee, 2009	2009	yes	USA: CA
Perlodidae	Isoperla lenati Szczytko & Kondratieff, 2015	2015	yes	USA: GA, FL, NC, SC.
Perlodidae	Isoperla longiseta Banks, 1906	1906	yes	Canada: AB, BC, MB, NT, ON, PQ, SK. USA: AK, AZ, CO, IA, ID, IL, KS, MN, MO, MT, ND, NM, SD, UT, WY.
Perlodidae	Isoperla major Nelson & Kondratieff, 1983	1983	yes	USA: VA
Perlodidae	Isoperla marlynia Needham & Claassen, 1925	1925	yes	Canada: MB, NB, NS, ON, PQ, SK. USA: CO, IA, IL, IN, KS, KY, ME, MI, MN, NE, NH, NJ, NY, OK, PA, SC, VA, WI, WV.
Perlodidae	Isoperla marmorata (Needham & Claassen, 1925)	1925	yes	USA: CA, NV, OR, WA
Perlodidae	Isoperla maxana Harden & Mickel, 1952	1952	yes	USA: MN
Perlodidae	Isoperla miwok Bottorff & Szczytko, 1990	1990	yes	USA: CA
Perlodidae	Isoperla montana (Banks, 1898)	1898	yes	Canada: NS, ON, PQ. USA: AL, CT, DE, IN, KY, MD, ME, MN, NC, NH, NJ, NY, OH, PA, SC, VA, WV.
Perlodidae	Isoperla mormona Banks, 1920	1920	yes	Canada: BC. Mexico: Baja California. USA: AZ, CA, CO, ID, MT, NM, NV, OR, UT, WA, WY.
Perlodidae	Isoperla muir Szczytko & Stewart, 2004	2004	yes	USA: OR
Perlodidae	Isoperla myersi Szczytko & Kondratieff, 2015	2015	yes	USA: NY.
Perlodidae	Isoperla namata Frison, 1942	1942	yes	USA: AR, IL, IN, KY, MO, OH, OK.
Perlodidae	Isoperla nana (Walsh, 1862)	1862	yes	Canada: ON, PQ. USA: IL, IN, KY, MI, NY, OH, PA, WI
Perlodidae	Isoperla nelsoni Szczytko & Kondratieff, 2015	2015	yes	USA: AL, GA, KY, NC, TN, VA, WV.
Perlodidae	Isoperla orata Frison, 1942	1942	yes	Canada: NB, NS, PQ. USA: CT, KY, ME, MN, NC, NH, NY, OH, PA, SC, TN, VA, VT, WV.
Perlodidae	Isoperla ouachita Stark & Stewart, 1973	1973	yes	USA: AR, MO, OK.
Perlodidae	Isoperla pauli Szczytko & Kondratieff, 2015	2015	yes	USA: NC.
Perlodidae	Isoperla petersoni Needham & Christenson, 1927	1927	yes	Canada: AB, BC, NT, SK, YK. USA: AK, CO, ID, MT, NV, UT, WA, WY.
Perlodidae	Isoperla phalerata (Needham, 1917)	1917	yes	USA: CO, ID, NM, NV, OR, SD, UT, WY.
Perlodidae	Isoperla pinta Frison, 1937	1937	yes	Canada: AB, BC. Mexico: Baja California. USA: CA, CO, ID, MT, OR, UT, WA, WY.
Perlodidae	Isoperla poffi Szczytko & Kondratieff, 2015	2015	yes	USA: FL, NC, SC.
Perlodidae	Isoperla powhatan Szczytko & Kondratieff, 2015	2015	yes	USA: NC, PA, VA.
Perlodidae	Isoperla pseudolata Szczytko & Kondratieff, 2015	2015	yes	USA: NC, VA, WV.
Perlodidae	Isoperla pseudosimilis Szczytko & Kondratieff, 2015	2015	yes	USA: CT, MA, MD, ME, NC, NH, NJ, NY, PA, TN, VA, VT, WV.
Perlodidae	Isoperla quinquepunctata (Banks, 1902)	1902	yes	Canada: AB, BC, SK. Mexico: Baja California. USA: AZ, CA, CO, ID, KS, MT, NE, NM, NV, OR, SD UT, WY.
Perlodidae	Isoperla rainiera Jewett, 1954	1954	yes	USA: OR, WA
Perlodidae	Isoperla reesi Szczytko & Kondratieff, 2015	2015	yes	USA: NC, VA.
Perlodidae	Isoperla richardsoni Frison, 1935	1935	yes	USA: CT, IA, IL, IN, KY, MI, MN, MO, PA, WI, WV.
Perlodidae	Isoperla roguensis Szczytko & Stewart, 1984	1984	yes	USA: CA, OR
Perlodidae	Isoperla sagittata Szczytko & Stewart, 1976	1976	yes	USA: TX.
Perlodidae	Isoperla sandbergi Szczytko & Kondratieff, 2015	2015	yes	USA: AL.
Perlodidae	Isoperla signata (Banks, 1902)	1902	yes	Canada: MB, NB, NS, ON, PQ. USA: AR, CT, IA, ME, MI, MN, MO, NY, OH, OK, PA, VA, WI, WV
Perlodidae	Isoperla similis (Hagen, 1861)	1861	yes	Canada: NB, PQ. USA: CT, DE, KY, MA, MD, ME, NC, NH, NJ, NY, PA, TN, VA, WV.
Perlodidae	Isoperla siouan Szczytko & Kondratieff, 2015	2015	yes	USA: NC.
Perlodidae	Isoperla slossonae (Banks, 1911)	1911	yes	Canada: NB, NS, PE, PQ. USA: IA, CT, ME, MI, MN, NC, NH, NY, PA, VA, WI, WV
Perlodidae	Isoperla sobria (Hagen, 1874)	1874	yes	Canada: AB, BC, YK. USA: AK, AZ, CA, CO, ID, MT, NM, NV, OR, UT, WA, WY.
Perlodidae	Isoperla sordida Banks, 1906	1906	yes	Canada: AB, BC. USA: AK, CA, ID, MT, NV, OR, WA.
Perlodidae	Isoperla starki Szczytko & Kondratieff, 2015	2015	yes	USA: NC.
Perlodidae	Isoperla stewarti Szczytko & Kondratieff, 2015	2015	yes	USA: NC, VA.
Perlodidae	Isoperla szczytkoi Poulton & Stewart, 1987	1987	yes	USA: AR.
Perlodidae	Isoperla tilasqua Szczytko & Stewart, 1979	1979	yes	USA: OR, WA
Perlodidae	Isoperla transmarina (Newman, 1838)	1838	yes	Canada: AB, BC, LB, MB, NB, NF, NS, ON, PE, PQ, SK, USA: CT, DE, IA, KY, ME, MI, MN, NC, NH, NJ, NY, OH, PA, SD, VA, WI, WV, WY.
Perlodidae	Isoperla tutelo Szczytko & Kondratieff, 2015	2015	yes	USA: NC, VA.
Perlodidae	Isoperla umpqua Szczytko & Stewart, 2013	2013	yes	USA: OR
Perlodidae	Isoperla yuchi Szczytko & Kondratieff, 2015	2015	yes	USA: VA.
Perlodidae	Isoperla zuelligi Szczytko & Kondratieff, 2015	2015	yes	USA: AL, NC, VA.
Perlodidae	Kogotus modestus (Banks, 1908)	1908	yes	Canada: AB, BC. USA: CO, ID, MT, NM, NV, UT, WY.
Perlodidae	Kogotus nonus (Needham & Claassen, 1925)	1925	yes	Canada: AB, BC, YK. USA: AK, CA, ID, MT, NV, OR, WA, WY.
Perlodidae	Malirekus hastatus (Banks, 1920)	1920	yes	USA: GA, KY, NC, SC, TN, VA, WV.
Perlodidae	Malirekus iroquois Stark & Szczytko, 1988	1988	yes	Canada: NB, PQ. USA: MD, NH, NY, OH, PA, VT
Perlodidae	Megarcys irregularis (Banks, 1900)	1900	yes	Canada: BC. USA: WA.
Perlodidae	Megarcys signata (Hagen, 1874)	1874	yes	Canada: AB, BC, YK. USA: AK, CO, ID, MT, NM, NV, UT, WY.
Perlodidae	Megarcys subtruncata Hanson, 1942	1942	yes	Canada: BC. USA: CA, ID, MT, NV, OR, WA.
Perlodidae	Megarcys watertoni (Ricker, 1952)	1952	yes	Canada: AB, BC. USA: ID, MT.
Perlodidae	Megarcys yosemite (Needham & Claassen, 1925)	1925	yes	USA: CA, WA
Perlodidae	Oconoperla innubila (Needham & Claassen, 1925)	1925	yes	USA: NC, SC, TN
Perlodidae	Oroperla barbara Needham, 1933	1933	yes	USA: CA, NV.
Perlodidae	Osobenus yakimae (Hoppe, 1938)	1938	yes	Canada: BC. USA: CA, OR, WA.
Perlodidae	Perlinodes aureus (Smith, 1917)	1917	yes	USA: AB. USA: CA, ID, MT, NV, OR, WA, WY.
Perlodidae	Pictetiella expansa (Banks, 1920)	1920	yes	USA: CO, ID, MT, UT, WY
Perlodidae	Pictetiella lechleitneri Stark & Kondratieff, 2004	2004	yes	USA: WA
Perlodidae	Remenus bilobatus (Needham & Claassen, 1925)	1925	yes	USA: AL, CT, DE, GA, KY, MD, NC, NY, PA, SC, TN, VA, WV.
Perlodidae	Remenus daniellae Verdone & Kondratieff, 2018	2018	yes	USA: TN/
Perlodidae	Remenus duffieldi Nelson & Kondratieff, 1995	1995	yes	USA: GA
Perlodidae	Remenus kirchneri Kondratieff & Nelson, 1995	1995	yes	USA: NC, TN, VA.
Perlodidae	Rickera sorpta (Needham & Claassen, 1925)	1925	yes	USA: CA, NV, OR, WA.
Perlodidae	Salmoperla sylvanica Baumann & Lauck, 1987	1987	yes	USA: CA
Perlodidae	Setvena bradleyi (Smith, 1917)	1917	yes	Canada: AB, BC. USA: ID, MT.
Perlodidae	Setvena tibialis (Banks, 1914)	1914	yes	Canada: BC. USA: OR, WA
Perlodidae	Setvena wahkeena Stewart & Stanger, 1985	1985	yes	USA: OR
Perlodidae	Skwala americana (Klapálek, 1912)	1912	yes	Canada: AB, BC, MB, SK, YK. USA: AZ, CA, CO, ID, MT, NM, NV, OR, SK, UT, WA, WY.
Perlodidae	Skwala curvata (Hanson, 1942)	1942	yes	Canada: BC. USA: CA, ID, MT, OR, WA, WY.
Perlodidae	Susulus venustus (Jewett, 1965)	1965	yes	USA: CA
Perlodidae	Yugus arinus (Frison, 1942)	1942	yes	USA: GA, NC, SC, TN, VA, WV.
Perlodidae	Yugus bulbosus (Frison, 1942)	1942	yes	USA: GA, NC, TN, WV.
Perlodidae	Yugus kirchneri Nelson, 2001	2001	yes	USA: KY, MD, PA, VA, WV.
Perlodidae	Yugus kondratieffi Nelson, 2001	2001	yes	USA: NC, VA
Peltoperlidae	Peltoperla arcuata Needham, 1905	1905	yes	Canada: PQ. USA: KY, MD, NY, OH, PA, TN, VA, WV.
Peltoperlidae	Peltoperla tarteri Stark & Kondratieff, 1987	1987	yes	USA: VA, WV.
Peltoperlidae	Sierraperla cora (Needham & Smith, 1916)	1916	yes	USA: CA, NV, OR
Peltoperlidae	Sierraperla tolowa Stark & Kondratieff, 2015	2015	yes	USA: CA.
Peltoperlidae	Soliperla campanula (Jewett, 1954)	1954	yes	USA: OR
Peltoperlidae	Soliperla cowlitz Stark & Gustafson, 2004	2004	yes	USA: WA
Peltoperlidae	Soliperla fenderi (Jewett, 1955)	1955	yes	USA: WA
Peltoperlidae	Soliperla quadrispinula (Jewett, 1954)	1954	yes	USA: CA, OR
Peltoperlidae	Soliperla salish Stark & Gustafson, 2004	2004	yes	USA: ID, MT
Peltoperlidae	Soliperla sierra Stark, 1983	1983	yes	USA: CA
Peltoperlidae	Soliperla thyra (Needham & Smith, 1916)	1916	yes	USA: CA, NV
Peltoperlidae	Soliperla tillamook Stark, 1983	1983	yes	USA: OR
Peltoperlidae	Tallaperla anna (Needham & Smith, 1916)	1916	yes	USA: GA, NC, SC, VA
Peltoperlidae	Tallaperla cornelia (Needham & Smith, 1916)	1916	yes	USA: AL, FL, GA, NC, SC
Peltoperlidae	Tallaperla elisa Stark, 1983	1983	yes	USA: MD, NC, TN.
Peltoperlidae	Tallaperla laurie (Ricker, 1952)	1952	yes	USA: AL, GA, SC, TN
Peltoperlidae	Tallaperla lobata Stark, 1983	1983	yes	USA: VA.
Peltoperlidae	Tallaperla maiyae Kondratieff, Kirchner & Zuellig, 2007	2007	yes	USA: NC
Peltoperlidae	Tallaperla maria (Needham & Smith, 1916)	1916	yes	USA: AL, CT, DE, GA, KY, MA, MD, ME, NC, NH, NY, PA, SC, TN, VA, WV.
Peltoperlidae	Viehoperla ada (Needham & Smith, 1916)	1916	yes	USA: GA, NC, SC, TN
Peltoperlidae	Yoraperla brevis (Banks, 1907)	1907	yes	Canada: AB, BC. USA: ID, MT, OR, WY.
Peltoperlidae	Yoraperla mariana (Ricker, 1943)	1943	yes	Canada: BC. USA: CA, OR, WA
Peltoperlidae	Yoraperla nigrisoma (Banks, 1948)	1948	yes	USA: CA, NV, OR, WA
Peltoperlidae	Yoraperla siletz Stark & Nelson, 1994	1994	yes	Canada: BC. USA: CA, OR, WA
Pteronarcyidae	Pteronarcella badia (Hagen, 1874)	1874	yes	Canada: AB, BC, NT, SK, YK. USA: AK, AZ, CO, ID, MT, NM, NV, OR, UT, WY.
Pteronarcyidae	Pteronarcella regularis (Hagen, 1874)	1874	yes	Canada: AB. USA: AK, CA, NV, OR, WA.
Pteronarcyidae	Pteronarcys biloba Newman, 1838	1838	yes	Canada: NB, NS, PE, PQ USA: AL, CT, GA, KY, MA, MD, ME, NC, NY, OH, PA, TN, VA, WV.
Pteronarcyidae	Pteronarcys californica Newport, 1848	1848	yes	Canada: AB, BC, YK. Mexico: Chihuahua? USA: AK, AZ, CA, CO, ID, MT, NM, NV, OR, UT, WA, WY.
Pteronarcyidae	Pteronarcys comstocki Smith, 1917	1917	yes	Canada: NB, USA: KY, ME, NY, PA, VA, WV.
Pteronarcyidae	Pteronarcys dorsata (Say, 1823)	1823	yes	Canada: AB, BC, LB, MB, NB, NT, ON, QB, SK, YK. USA: AK, AL, GA, FL, KS-doubtful, KY, IN, LA, MD, ME, MI, MN, MS, MT, NC, NJ, NY, OH, PA, SC, TN, VA, WI, WV, WY.
Pteronarcyidae	Pteronarcys pictetii Hagen, 1873	1873	yes	USA: AR, CO, CT, IA, IL, IN, KS, KY, MB, MI, MN, MO, ND, NE, PA, SD, TN, WI.
Pteronarcyidae	Pteronarcys princeps Banks, 1907	1907	yes	Canada: BC. USA: CA, ID, NV, OR, UT, WA
Pteronarcyidae	Pteronarcys proteus Newman, 1838	1838	yes	Canada: QB, USA: KY, MA, MD, ME, NC, NH, NY, PA, VA, VT, WV.
Pteronarcyidae	Pteronarcys scotti Ricker, 1952	1952	yes	USA: GA, NC, PA, SC, TN, VA.
Nemouridae	Amphinemura mexicana Baumann & Gaufin, 1972	1972	yes	Mexico: Chihuahua, Districto Federal, Mexico, Michoacan, Morelos.
Nemouridae	Nemoura normani Ricker, 1952	1952	yes	Canada: NT. USA: AK.
Perlidae	Anacroneuria annulicauda (Pictet, 1841)	1841	yes	Brazil. Guatemala. Honduras. Mexico. Panama.
Perlidae	Anacroneuria coronata Needham & Broughton, 1927	1927	yes	Honduras. Mexico: Chiapas.
Perlidae	Anacroneuria flavominuta Jewett, 1958	1958	yes	Guatemala. Honduras. Mexico: Chiapas,San Luis Potosi, Santa Ana, Vercruz. Panama.
Perlidae	Anacroneuria litura (Pictet, 1841)	1841	yes	Belize. Honduras. Mexico: Chiapas, Guerrero, Morelos, Oaxaca, Tabasco, Tamalipas. Nicaragua. Panamá. USA: TX.
Perlidae	Anacroneuria planicollis Klapálek, 1923	1923	yes	Belize. Costa Rica. Guatemala. Mexico. Nicaragua. Panamá.
Perlidae	Anacroneuria quadriloba Jewett, 1958	1958	yes	Guatemala. Mexico: Chiapas, Oaxaca, Veracruz. Panamá.
